# Supplementary material for: A Novel Inorganic Sulfur Compound Metabolizing Ferroplasma-Like Population Is Suggested to Mediate Extracellular Electron Transfer
Source: Front Microbiol. 2018 Dec 5;9:2945. doi: 10.3389/fmicb.2018.02945 (PMC6289977; doi:10.3389/fmicb.2018.02945)
Supplement: Supplementary file 2 [file Table_2.xlsx]

## Sheet: All transcripts
Supplemental File S3. Gene name, transcript abundance (TPM), taxonomy ID based on the NCBI database, and lineage (NCBI) for the mRNA transcripts from the S1 and S2 metatranscriptomes.
transcript_id	gene_name	S1 abundance (TPM)	S2 abundance (TPM)	Taxonomy ID (NCBI)	Taxonomy lineage (NCBI)
TRINITY_DN0_c0_g1_i1		0	47.71	74968	cellular organisms; Archaea; Euryarchaeota; Thermoplasmata; Thermoplasmatales; Ferroplasmaceae; Ferroplasma;
TRINITY_DN0_c0_g2_i1		0	4.3	74968	cellular organisms; Archaea; Euryarchaeota; Thermoplasmata; Thermoplasmatales; Ferroplasmaceae; Ferroplasma;
TRINITY_DN1_c0_g1_i1		0	63.04	28034	cellular organisms; Bacteria; Terrabacteria group; Firmicutes; Clostridia; Clostridiales; Clostridiales incertae sedis; Clostridiales Family XVII. Incertae Sedis; Sulfobacillus; Sulfobacillus thermosulfidooxidans;
TRINITY_DN10_c0_g1_i1		0	53.2	0
TRINITY_DN10_c0_g2_i1		0	10.71	1449076	cellular organisms; Bacteria; Proteobacteria; Alphaproteobacteria; Sphingomonadales; Sphingomonadaceae; Sphingomonas; Sphingomonas sp. UNC305MFCol5.2;
TRINITY_DN100_c0_g1_i1	XPD	62.44	208.91	2301	cellular organisms; Archaea; Euryarchaeota; Thermoplasmata; Thermoplasmatales;
TRINITY_DN100_c0_g2_i1	XPD	0	0	2301	cellular organisms; Archaea; Euryarchaeota; Thermoplasmata; Thermoplasmatales;
TRINITY_DN1001_c0_g1_i1		0	37.85	74969	cellular organisms; Archaea; Euryarchaeota; Thermoplasmata; Thermoplasmatales; Ferroplasmaceae; Ferroplasma; Ferroplasma acidiphilum;
TRINITY_DN1001_c0_g2_i1		105.62	0	97393	cellular organisms; Archaea; Euryarchaeota; Thermoplasmata; Thermoplasmatales; Ferroplasmaceae; Ferroplasma; Ferroplasma acidarmanus;
TRINITY_DN1003_c0_g1_i1		145.09	0	33059	cellular organisms; Bacteria; Proteobacteria; Acidithiobacillia; Acidithiobacillales; Acidithiobacillaceae; Acidithiobacillus; Acidithiobacillus caldus;
TRINITY_DN1003_c0_g2_i1	IRO	33.94	37.87	33059	cellular organisms; Bacteria; Proteobacteria; Acidithiobacillia; Acidithiobacillales; Acidithiobacillaceae; Acidithiobacillus; Acidithiobacillus caldus;
TRINITY_DN1004_c0_g1_i1		40.54	71.03	637389	cellular organisms; Bacteria; Proteobacteria; Acidithiobacillia; Acidithiobacillales; Acidithiobacillaceae; Acidithiobacillus; Acidithiobacillus caldus; Acidithiobacillus caldus ATCC 51756;
TRINITY_DN1005_c0_g1_i1		1903.23	1598.96	74968	cellular organisms; Archaea; Euryarchaeota; Thermoplasmata; Thermoplasmatales; Ferroplasmaceae; Ferroplasma;
TRINITY_DN1005_c0_g2_i1		0	9.51	74968	cellular organisms; Archaea; Euryarchaeota; Thermoplasmata; Thermoplasmatales; Ferroplasmaceae; Ferroplasma;
TRINITY_DN1006_c0_g1_i1		0	0	69974	cellular organisms; Bacteria; Proteobacteria; Alphaproteobacteria; Rhizobiales; Phyllobacteriaceae; Mesorhizobium; Mesorhizobium plurifarium;
TRINITY_DN1007_c0_g1_i1		28.58	27.51	160808	cellular organisms; Bacteria; Proteobacteria; Acidithiobacillia; Acidithiobacillales; Acidithiobacillaceae; Acidithiobacillus; Acidithiobacillus ferrivorans;
TRINITY_DN1009_c0_g1_i1		0	17.08	97393	cellular organisms; Archaea; Euryarchaeota; Thermoplasmata; Thermoplasmatales; Ferroplasmaceae; Ferroplasma; Ferroplasma acidarmanus;
TRINITY_DN1009_c0_g2_i1		0	7.5	97393	cellular organisms; Archaea; Euryarchaeota; Thermoplasmata; Thermoplasmatales; Ferroplasmaceae; Ferroplasma; Ferroplasma acidarmanus;
TRINITY_DN101_c0_g1_i1	TRI	49.4	158.76	2301	cellular organisms; Archaea; Euryarchaeota; Thermoplasmata; Thermoplasmatales;
TRINITY_DN1010_c0_g1_i1		90.33	266.51	2301	cellular organisms; Archaea; Euryarchaeota; Thermoplasmata; Thermoplasmatales;
TRINITY_DN1011_c0_g1_i1	CSPA	152.8	54.18	2	cellular organisms; Bacteria;
TRINITY_DN1011_c0_g1_i2	CSPA	98.29	46.4	2	cellular organisms; Bacteria;
TRINITY_DN1011_c0_g2_i1	CAPB	0	0	637389	cellular organisms; Bacteria; Proteobacteria; Acidithiobacillia; Acidithiobacillales; Acidithiobacillaceae; Acidithiobacillus; Acidithiobacillus caldus; Acidithiobacillus caldus ATCC 51756;
TRINITY_DN1012_c0_g1_i1		0	16.59	2301	cellular organisms; Archaea; Euryarchaeota; Thermoplasmata; Thermoplasmatales;
TRINITY_DN1012_c0_g2_i1	GLGX	24.9	87.56	2301	cellular organisms; Archaea; Euryarchaeota; Thermoplasmata; Thermoplasmatales;
TRINITY_DN1013_c0_g1_i1		13.8	15.75	0
TRINITY_DN1013_c0_g2_i1		14.95	33.22	861557	cellular organisms; Eukaryota; Opisthokonta; Fungi; Dikarya; Ascomycota; saccharomyceta; Pezizomycotina; leotiomyceta; dothideomyceta; Dothideomycetes; Pleosporomycetidae; Pleosporales; Pleosporineae; Pleosporaceae; Pyrenophora; Pyrenophora teres; Pyrenophora teres f. teres; Pyrenophora teres f. teres 0-1;
TRINITY_DN1013_c0_g2_i2		92.09	0	0
TRINITY_DN1015_c0_g1_i1		21.39	39.58	74969	cellular organisms; Archaea; Euryarchaeota; Thermoplasmata; Thermoplasmatales; Ferroplasmaceae; Ferroplasma; Ferroplasma acidiphilum;
TRINITY_DN1016_c0_g1_i1		0	0	1797313	cellular organisms; Bacteria; FCB group; Bacteroidetes/Chlorobi group; Bacteroidetes; unclassified Bacteroidetes; unclassified Bacteroidetes (miscellaneous); Bacteroidetes bacterium GWA2_30_7;
TRINITY_DN1016_c0_g2_i1		0	3.75	1736314	cellular organisms; Bacteria; Terrabacteria group; Actinobacteria; Actinobacteria; Micrococcales; Microbacteriaceae; Leifsonia; Leifsonia sp. Leaf264;
TRINITY_DN1016_c0_g3_i1		0	45.64	976	cellular organisms; Bacteria; FCB group; Bacteroidetes/Chlorobi group; Bacteroidetes;
TRINITY_DN1017_c0_g1_i1	DRG1	0	21.25	74968	cellular organisms; Archaea; Euryarchaeota; Thermoplasmata; Thermoplasmatales; Ferroplasmaceae; Ferroplasma;
TRINITY_DN1018_c0_g1_i1	SODF	378.05	1157.15	1673428	cellular organisms; Archaea; Euryarchaeota; Thermoplasmata; Thermoplasmatales; Cuniculiplasmataceae; Cuniculiplasma; Cuniculiplasma divulgatum;
TRINITY_DN1019_c0_g1_i1		101.32	47.67	74969	cellular organisms; Archaea; Euryarchaeota; Thermoplasmata; Thermoplasmatales; Ferroplasmaceae; Ferroplasma; Ferroplasma acidiphilum;
TRINITY_DN1021_c0_g1_i1	FIXB	120.74	443.46	261391	cellular organisms; Archaea; Euryarchaeota; Thermoplasmata; Thermoplasmatales; unclassified Thermoplasmatales; unclassified Thermoplasmatales (miscellaneous); Thermoplasmatales archaeon Gpl;
TRINITY_DN1021_c0_g2_i1	FIXB	0	27.78	261391	cellular organisms; Archaea; Euryarchaeota; Thermoplasmata; Thermoplasmatales; unclassified Thermoplasmatales; unclassified Thermoplasmatales (miscellaneous); Thermoplasmatales archaeon Gpl;
TRINITY_DN1022_c0_g1_i1	YDAP	29.14	87.1	261391	cellular organisms; Archaea; Euryarchaeota; Thermoplasmata; Thermoplasmatales; unclassified Thermoplasmatales; unclassified Thermoplasmatales (miscellaneous); Thermoplasmatales archaeon Gpl;
TRINITY_DN1022_c0_g2_i1	TFRA	96.13	372.76	2301	cellular organisms; Archaea; Euryarchaeota; Thermoplasmata; Thermoplasmatales;
TRINITY_DN1023_c0_g1_i1		0	9.47	131567	cellular organisms;
TRINITY_DN1023_c0_g2_i1		17.67	0	0
TRINITY_DN1023_c0_g2_i2		11.97	9.73	2	cellular organisms; Bacteria;
TRINITY_DN1024_c0_g1_i1		0	80.91	74968	cellular organisms; Archaea; Euryarchaeota; Thermoplasmata; Thermoplasmatales; Ferroplasmaceae; Ferroplasma;
TRINITY_DN1024_c0_g1_i2		0	47.63	74968	cellular organisms; Archaea; Euryarchaeota; Thermoplasmata; Thermoplasmatales; Ferroplasmaceae; Ferroplasma;
TRINITY_DN1025_c0_g1_i1		0	4.89	74969	cellular organisms; Archaea; Euryarchaeota; Thermoplasmata; Thermoplasmatales; Ferroplasmaceae; Ferroplasma; Ferroplasma acidiphilum;
TRINITY_DN1025_c0_g2_i1		21.82	14.68	74969	cellular organisms; Archaea; Euryarchaeota; Thermoplasmata; Thermoplasmatales; Ferroplasmaceae; Ferroplasma; Ferroplasma acidiphilum;
TRINITY_DN1026_c0_g1_i1		0	9.59	28034	cellular organisms; Bacteria; Terrabacteria group; Firmicutes; Clostridia; Clostridiales; Clostridiales incertae sedis; Clostridiales Family XVII. Incertae Sedis; Sulfobacillus; Sulfobacillus thermosulfidooxidans;
TRINITY_DN1027_c0_g1_i1		0	0	1352	cellular organisms; Bacteria; Terrabacteria group; Firmicutes; Bacilli; Lactobacillales; Enterococcaceae; Enterococcus; Enterococcus faecium;
TRINITY_DN1028_c0_g1_i1		129.24	149.76	74968	cellular organisms; Archaea; Euryarchaeota; Thermoplasmata; Thermoplasmatales; Ferroplasmaceae; Ferroplasma;
TRINITY_DN1028_c0_g1_i2		912.54	615.08	74968	cellular organisms; Archaea; Euryarchaeota; Thermoplasmata; Thermoplasmatales; Ferroplasmaceae; Ferroplasma;
TRINITY_DN1028_c0_g2_i1		0	46.39	74968	cellular organisms; Archaea; Euryarchaeota; Thermoplasmata; Thermoplasmatales; Ferroplasmaceae; Ferroplasma;
TRINITY_DN1029_c0_g1_i1	HDDA	11.33	65.3	2301	cellular organisms; Archaea; Euryarchaeota; Thermoplasmata; Thermoplasmatales;
TRINITY_DN1030_c0_g1_i1		0	4.85	97393	cellular organisms; Archaea; Euryarchaeota; Thermoplasmata; Thermoplasmatales; Ferroplasmaceae; Ferroplasma; Ferroplasma acidarmanus;
TRINITY_DN1030_c0_g2_i1		11.6	7.06	97393	cellular organisms; Archaea; Euryarchaeota; Thermoplasmata; Thermoplasmatales; Ferroplasmaceae; Ferroplasma; Ferroplasma acidarmanus;
TRINITY_DN1031_c0_g1_i1	RIML	91.07	58.79	74968	cellular organisms; Archaea; Euryarchaeota; Thermoplasmata; Thermoplasmatales; Ferroplasmaceae; Ferroplasma;
TRINITY_DN1032_c0_g1_i1	FPOL	13.1	8.35	160808	cellular organisms; Bacteria; Proteobacteria; Acidithiobacillia; Acidithiobacillales; Acidithiobacillaceae; Acidithiobacillus; Acidithiobacillus ferrivorans;
TRINITY_DN1032_c0_g2_i1	FPOL	0	5.67	160808	cellular organisms; Bacteria; Proteobacteria; Acidithiobacillia; Acidithiobacillales; Acidithiobacillaceae; Acidithiobacillus; Acidithiobacillus ferrivorans;
TRINITY_DN1033_c0_g1_i1		0	19.29	920	cellular organisms; Bacteria; Proteobacteria; Acidithiobacillia; Acidithiobacillales; Acidithiobacillaceae; Acidithiobacillus; Acidithiobacillus ferrooxidans;
TRINITY_DN1033_c1_g1_i1		0	46.66	920	cellular organisms; Bacteria; Proteobacteria; Acidithiobacillia; Acidithiobacillales; Acidithiobacillaceae; Acidithiobacillus; Acidithiobacillus ferrooxidans;
TRINITY_DN1033_c1_g2_i1		0	7	119977	cellular organisms; Bacteria; Proteobacteria; Acidithiobacillia; Acidithiobacillales; Acidithiobacillaceae; Acidithiobacillus;
TRINITY_DN1033_c1_g2_i2	TNPA	2.07	19.24	33059	cellular organisms; Bacteria; Proteobacteria; Acidithiobacillia; Acidithiobacillales; Acidithiobacillaceae; Acidithiobacillus; Acidithiobacillus caldus;
TRINITY_DN1034_c0_g1_i1	MDH	78.88	461.55	2301	cellular organisms; Archaea; Euryarchaeota; Thermoplasmata; Thermoplasmatales;
TRINITY_DN1034_c0_g2_i1	MDH	22.86	99.34	2301	cellular organisms; Archaea; Euryarchaeota; Thermoplasmata; Thermoplasmatales;
TRINITY_DN1035_c0_g1_i1		88.43	60.01	74969	cellular organisms; Archaea; Euryarchaeota; Thermoplasmata; Thermoplasmatales; Ferroplasmaceae; Ferroplasma; Ferroplasma acidiphilum;
TRINITY_DN1036_c0_g1_i1	TYW1	0	0	1673428	cellular organisms; Archaea; Euryarchaeota; Thermoplasmata; Thermoplasmatales; Cuniculiplasmataceae; Cuniculiplasma; Cuniculiplasma divulgatum;
TRINITY_DN1036_c0_g2_i1	THSB	72.52	247.33	1673428	cellular organisms; Archaea; Euryarchaeota; Thermoplasmata; Thermoplasmatales; Cuniculiplasmataceae; Cuniculiplasma; Cuniculiplasma divulgatum;
TRINITY_DN1037_c0_g1_i1	ENCB	127.14	136.74	74969	cellular organisms; Archaea; Euryarchaeota; Thermoplasmata; Thermoplasmatales; Ferroplasmaceae; Ferroplasma; Ferroplasma acidiphilum;
TRINITY_DN1038_c0_g1_i1		0	16.07	74968	cellular organisms; Archaea; Euryarchaeota; Thermoplasmata; Thermoplasmatales; Ferroplasmaceae; Ferroplasma;
TRINITY_DN1038_c0_g2_i1	VATI	0	212.99	74968	cellular organisms; Archaea; Euryarchaeota; Thermoplasmata; Thermoplasmatales; Ferroplasmaceae; Ferroplasma;
TRINITY_DN1039_c0_g1_i1		3.78	57.88	0
TRINITY_DN1040_c0_g1_i1		0	24.19	1350	cellular organisms; Bacteria; Terrabacteria group; Firmicutes; Bacilli; Lactobacillales; Enterococcaceae; Enterococcus;
TRINITY_DN1040_c0_g2_i1		0	12.61	1296990	cellular organisms; Bacteria; Proteobacteria; Alphaproteobacteria; Rhodospirillales; Acetobacteraceae; Komagataeibacter; Komagataeibacter xylinus; Komagataeibacter xylinus E25;
TRINITY_DN1040_c0_g3_i1		0	2.02	265960	cellular organisms; Bacteria; Proteobacteria; Alphaproteobacteria; Rhodospirillales; Acetobacteraceae; Komagataeibacter; Komagataeibacter nataicola;
TRINITY_DN1041_c0_g1_i1	SDHA	56.02	252.79	74968	cellular organisms; Archaea; Euryarchaeota; Thermoplasmata; Thermoplasmatales; Ferroplasmaceae; Ferroplasma;
TRINITY_DN1042_c0_g1_i1	GLN1A	465	383.73	74968	cellular organisms; Archaea; Euryarchaeota; Thermoplasmata; Thermoplasmatales; Ferroplasmaceae; Ferroplasma;
TRINITY_DN1042_c0_g2_i1	GLN1A	0	17.44	74969	cellular organisms; Archaea; Euryarchaeota; Thermoplasmata; Thermoplasmatales; Ferroplasmaceae; Ferroplasma; Ferroplasma acidiphilum;
TRINITY_DN1043_c0_g1_i1	SRS2L	0	30.43	2301	cellular organisms; Archaea; Euryarchaeota; Thermoplasmata; Thermoplasmatales;
TRINITY_DN1043_c0_g2_i1	ACAR	9.84	65.14	2301	cellular organisms; Archaea; Euryarchaeota; Thermoplasmata; Thermoplasmatales;
TRINITY_DN1043_c0_g3_i1		0	0	2301	cellular organisms; Archaea; Euryarchaeota; Thermoplasmata; Thermoplasmatales;
TRINITY_DN1043_c0_g4_i1		0	0	2301	cellular organisms; Archaea; Euryarchaeota; Thermoplasmata; Thermoplasmatales;
TRINITY_DN1045_c0_g1_i1		257.19	69.62	74969	cellular organisms; Archaea; Euryarchaeota; Thermoplasmata; Thermoplasmatales; Ferroplasmaceae; Ferroplasma; Ferroplasma acidiphilum;
TRINITY_DN1045_c0_g2_i1		32.45	0	667135	cellular organisms; Archaea; Euryarchaeota; Thermoplasmata; Thermoplasmatales; unclassified Thermoplasmatales; unclassified Thermoplasmatales (miscellaneous); Thermoplasmatales archaeon A-plasma;
TRINITY_DN1045_c0_g3_i1	TNPA	26.27	43.03	74968	cellular organisms; Archaea; Euryarchaeota; Thermoplasmata; Thermoplasmatales; Ferroplasmaceae; Ferroplasma;
TRINITY_DN1045_c0_g3_i2	TNPA	47.02	10.21	74968	cellular organisms; Archaea; Euryarchaeota; Thermoplasmata; Thermoplasmatales; Ferroplasmaceae; Ferroplasma;
TRINITY_DN1045_c0_g4_i1		97.09	91.88	74969	cellular organisms; Archaea; Euryarchaeota; Thermoplasmata; Thermoplasmatales; Ferroplasmaceae; Ferroplasma; Ferroplasma acidiphilum;
TRINITY_DN1046_c0_g1_i1		83.27	116.21	33059	cellular organisms; Bacteria; Proteobacteria; Acidithiobacillia; Acidithiobacillales; Acidithiobacillaceae; Acidithiobacillus; Acidithiobacillus caldus;
TRINITY_DN1047_c0_g1_i1	HDRA	0	14.69	33059	cellular organisms; Bacteria; Proteobacteria; Acidithiobacillia; Acidithiobacillales; Acidithiobacillaceae; Acidithiobacillus; Acidithiobacillus caldus;
TRINITY_DN1048_c0_g1_i1		102.46	0	0
TRINITY_DN1049_c0_g1_i1	SYV	36.55	128.93	2301	cellular organisms; Archaea; Euryarchaeota; Thermoplasmata; Thermoplasmatales;
TRINITY_DN1050_c0_g1_i1	SQRD	10.12	12.86	33059	cellular organisms; Bacteria; Proteobacteria; Acidithiobacillia; Acidithiobacillales; Acidithiobacillaceae; Acidithiobacillus; Acidithiobacillus caldus;
TRINITY_DN1051_c0_g1_i1		25.66	14.33	97393	cellular organisms; Archaea; Euryarchaeota; Thermoplasmata; Thermoplasmatales; Ferroplasmaceae; Ferroplasma; Ferroplasma acidarmanus;
TRINITY_DN1051_c0_g2_i1		0	20.07	74969	cellular organisms; Archaea; Euryarchaeota; Thermoplasmata; Thermoplasmatales; Ferroplasmaceae; Ferroplasma; Ferroplasma acidiphilum;
TRINITY_DN1052_c0_g1_i1		130.82	142.32	97393	cellular organisms; Archaea; Euryarchaeota; Thermoplasmata; Thermoplasmatales; Ferroplasmaceae; Ferroplasma; Ferroplasma acidarmanus;
TRINITY_DN1052_c0_g2_i1		0	10.75	97393	cellular organisms; Archaea; Euryarchaeota; Thermoplasmata; Thermoplasmatales; Ferroplasmaceae; Ferroplasma; Ferroplasma acidarmanus;
TRINITY_DN1053_c0_g1_i1	CARB	44.49	41.75	74969	cellular organisms; Archaea; Euryarchaeota; Thermoplasmata; Thermoplasmatales; Ferroplasmaceae; Ferroplasma; Ferroplasma acidiphilum;
TRINITY_DN1053_c0_g2_i1	CARB	0	0	74969	cellular organisms; Archaea; Euryarchaeota; Thermoplasmata; Thermoplasmatales; Ferroplasmaceae; Ferroplasma; Ferroplasma acidiphilum;
TRINITY_DN1053_c0_g3_i1	CARB	127.07	0	97393	cellular organisms; Archaea; Euryarchaeota; Thermoplasmata; Thermoplasmatales; Ferroplasmaceae; Ferroplasma; Ferroplasma acidarmanus;
TRINITY_DN1054_c0_g1_i1	PQQE	2879.66	1249.43	74968	cellular organisms; Archaea; Euryarchaeota; Thermoplasmata; Thermoplasmatales; Ferroplasmaceae; Ferroplasma;
TRINITY_DN1055_c0_g1_i1		0	64.23	74968	cellular organisms; Archaea; Euryarchaeota; Thermoplasmata; Thermoplasmatales; Ferroplasmaceae; Ferroplasma;
TRINITY_DN1055_c0_g2_i1		0	10.02	74968	cellular organisms; Archaea; Euryarchaeota; Thermoplasmata; Thermoplasmatales; Ferroplasmaceae; Ferroplasma;
TRINITY_DN1056_c0_g1_i1		66.94	50.02	131567	cellular organisms;
TRINITY_DN1056_c0_g2_i1		106.15	60.36	131567	cellular organisms;
TRINITY_DN1057_c0_g1_i1	CSLA9	208.89	100.79	97393	cellular organisms; Archaea; Euryarchaeota; Thermoplasmata; Thermoplasmatales; Ferroplasmaceae; Ferroplasma; Ferroplasma acidarmanus;
TRINITY_DN1057_c0_g2_i1	BCSA1	68.05	26.2	97393	cellular organisms; Archaea; Euryarchaeota; Thermoplasmata; Thermoplasmatales; Ferroplasmaceae; Ferroplasma; Ferroplasma acidarmanus;
TRINITY_DN1057_c0_g3_i1		0	17.15	74968	cellular organisms; Archaea; Euryarchaeota; Thermoplasmata; Thermoplasmatales; Ferroplasmaceae; Ferroplasma;
TRINITY_DN1058_c0_g1_i1		0	7.35	507753	cellular organisms; Archaea; Euryarchaeota; Thermoplasmata; Thermoplasmatales; Ferroplasmaceae; Acidiplasma;
TRINITY_DN1059_c0_g1_i1	Y1674	35.49	134.12	2301	cellular organisms; Archaea; Euryarchaeota; Thermoplasmata; Thermoplasmatales;
TRINITY_DN1059_c0_g2_i1	RGN	41.19	19.01	2301	cellular organisms; Archaea; Euryarchaeota; Thermoplasmata; Thermoplasmatales;
TRINITY_DN106_c0_g1_i1		7.96	31.77	2301	cellular organisms; Archaea; Euryarchaeota; Thermoplasmata; Thermoplasmatales;
TRINITY_DN1060_c0_g1_i1	Y1126	0	0	2301	cellular organisms; Archaea; Euryarchaeota; Thermoplasmata; Thermoplasmatales;
TRINITY_DN1060_c0_g2_i1	THII	106.66	402.41	2301	cellular organisms; Archaea; Euryarchaeota; Thermoplasmata; Thermoplasmatales;
TRINITY_DN1061_c0_g1_i1		48.37	943.44	74968	cellular organisms; Archaea; Euryarchaeota; Thermoplasmata; Thermoplasmatales; Ferroplasmaceae; Ferroplasma;
TRINITY_DN1061_c0_g2_i1		0	266.93	74968	cellular organisms; Archaea; Euryarchaeota; Thermoplasmata; Thermoplasmatales; Ferroplasmaceae; Ferroplasma;
TRINITY_DN1062_c0_g1_i1	MURQ	5.6	30.16	1673428	cellular organisms; Archaea; Euryarchaeota; Thermoplasmata; Thermoplasmatales; Cuniculiplasmataceae; Cuniculiplasma; Cuniculiplasma divulgatum;
TRINITY_DN1062_c0_g1_i2	MURQ	0.03	25.69	1673428	cellular organisms; Archaea; Euryarchaeota; Thermoplasmata; Thermoplasmatales; Cuniculiplasmataceae; Cuniculiplasma; Cuniculiplasma divulgatum;
TRINITY_DN1062_c0_g1_i3	MURQ	15.19	49.66	1673428	cellular organisms; Archaea; Euryarchaeota; Thermoplasmata; Thermoplasmatales; Cuniculiplasmataceae; Cuniculiplasma; Cuniculiplasma divulgatum;
TRINITY_DN1063_c0_g1_i1	HELS	51.73	141.8	2301	cellular organisms; Archaea; Euryarchaeota; Thermoplasmata; Thermoplasmatales;
TRINITY_DN1063_c0_g2_i1	HELS	0	1.11	2301	cellular organisms; Archaea; Euryarchaeota; Thermoplasmata; Thermoplasmatales;
TRINITY_DN1064_c0_g1_i1		0	29.4	74968	cellular organisms; Archaea; Euryarchaeota; Thermoplasmata; Thermoplasmatales; Ferroplasmaceae; Ferroplasma;
TRINITY_DN1064_c0_g2_i1		53.44	56.9	97393	cellular organisms; Archaea; Euryarchaeota; Thermoplasmata; Thermoplasmatales; Ferroplasmaceae; Ferroplasma; Ferroplasma acidarmanus;
TRINITY_DN1064_c1_g1_i1		0	0	74968	cellular organisms; Archaea; Euryarchaeota; Thermoplasmata; Thermoplasmatales; Ferroplasmaceae; Ferroplasma;
TRINITY_DN1065_c0_g1_i1		392.53	110.81	74969	cellular organisms; Archaea; Euryarchaeota; Thermoplasmata; Thermoplasmatales; Ferroplasmaceae; Ferroplasma; Ferroplasma acidiphilum;
TRINITY_DN1065_c0_g1_i2		0	13.06	97393	cellular organisms; Archaea; Euryarchaeota; Thermoplasmata; Thermoplasmatales; Ferroplasmaceae; Ferroplasma; Ferroplasma acidarmanus;
TRINITY_DN1067_c0_g1_i1	SUFC	0	21.57	74968	cellular organisms; Archaea; Euryarchaeota; Thermoplasmata; Thermoplasmatales; Ferroplasmaceae; Ferroplasma;
TRINITY_DN1068_c0_g1_i1		16.87	0	2	cellular organisms; Bacteria;
TRINITY_DN1068_c0_g2_i1	T1M1	66.92	220.41	717608	cellular organisms; Bacteria; Terrabacteria group; Firmicutes; Clostridia; Clostridiales; Lachnospiraceae; Lachnoclostridium; [Clostridium] saccharolyticum; [Clostridium] cf. saccharolyticum K10;
TRINITY_DN1068_c0_g3_i1	T1M1	60.73	49.07	1224	cellular organisms; Bacteria; Proteobacteria;
TRINITY_DN1069_c0_g1_i1		81.45	0	0
TRINITY_DN107_c0_g1_i1		0	1.97	2301	cellular organisms; Archaea; Euryarchaeota; Thermoplasmata; Thermoplasmatales;
TRINITY_DN107_c0_g2_i1	AAC6	19.84	66.57	2301	cellular organisms; Archaea; Euryarchaeota; Thermoplasmata; Thermoplasmatales;
TRINITY_DN1070_c0_g1_i1		1258.7	533.8	50339	cellular organisms; Archaea; Euryarchaeota; Thermoplasmata; Thermoplasmatales; Thermoplasmataceae; Thermoplasma; Thermoplasma volcanium;
TRINITY_DN1070_c0_g1_i2		233.88	137.25	50339	cellular organisms; Archaea; Euryarchaeota; Thermoplasmata; Thermoplasmatales; Thermoplasmataceae; Thermoplasma; Thermoplasma volcanium;
TRINITY_DN1071_c0_g1_i1		0	9.12	74968	cellular organisms; Archaea; Euryarchaeota; Thermoplasmata; Thermoplasmatales; Ferroplasmaceae; Ferroplasma;
TRINITY_DN1071_c0_g1_i2		19.66	91.18	74968	cellular organisms; Archaea; Euryarchaeota; Thermoplasmata; Thermoplasmatales; Ferroplasmaceae; Ferroplasma;
TRINITY_DN1072_c0_g1_i1	CDR	14.88	44.57	2301	cellular organisms; Archaea; Euryarchaeota; Thermoplasmata; Thermoplasmatales;
TRINITY_DN1072_c0_g1_i2	CDR	95.25	0	2301	cellular organisms; Archaea; Euryarchaeota; Thermoplasmata; Thermoplasmatales;
TRINITY_DN1073_c0_g1_i1	GLPD	0	11.37	261388	cellular organisms; Archaea; Euryarchaeota; Thermoplasmata; Thermoplasmatales; Ferroplasmaceae; Ferroplasma; environmental samples; Ferroplasma sp. Type II;
TRINITY_DN1073_c0_g2_i1		21.49	0	2	cellular organisms; Bacteria;
TRINITY_DN1073_c0_g3_i1		0	13.13	2	cellular organisms; Bacteria;
TRINITY_DN1075_c0_g1_i1		16.43	20.61	74969	cellular organisms; Archaea; Euryarchaeota; Thermoplasmata; Thermoplasmatales; Ferroplasmaceae; Ferroplasma; Ferroplasma acidiphilum;
TRINITY_DN1075_c0_g2_i1		195.91	61.85	74969	cellular organisms; Archaea; Euryarchaeota; Thermoplasmata; Thermoplasmatales; Ferroplasmaceae; Ferroplasma; Ferroplasma acidiphilum;
TRINITY_DN1075_c0_g2_i2		76.93	37.61	74969	cellular organisms; Archaea; Euryarchaeota; Thermoplasmata; Thermoplasmatales; Ferroplasmaceae; Ferroplasma; Ferroplasma acidiphilum;
TRINITY_DN1076_c0_g1_i1	SYA	0	21.17	74969	cellular organisms; Archaea; Euryarchaeota; Thermoplasmata; Thermoplasmatales; Ferroplasmaceae; Ferroplasma; Ferroplasma acidiphilum;
TRINITY_DN1077_c0_g1_i1	P20D2	0	35.43	74969	cellular organisms; Archaea; Euryarchaeota; Thermoplasmata; Thermoplasmatales; Ferroplasmaceae; Ferroplasma; Ferroplasma acidiphilum;
TRINITY_DN1078_c0_g1_i1		0	17.35	2301	cellular organisms; Archaea; Euryarchaeota; Thermoplasmata; Thermoplasmatales;
TRINITY_DN1078_c0_g2_i1		0	0	2301	cellular organisms; Archaea; Euryarchaeota; Thermoplasmata; Thermoplasmatales;
TRINITY_DN1078_c0_g3_i1	YJIB	10.49	66.53	2301	cellular organisms; Archaea; Euryarchaeota; Thermoplasmata; Thermoplasmatales;
TRINITY_DN1079_c0_g1_i1	END3	21.27	64.26	2301	cellular organisms; Archaea; Euryarchaeota; Thermoplasmata; Thermoplasmatales;
TRINITY_DN108_c0_g1_i1		26.21	7.61	1382230	cellular organisms; Bacteria; Proteobacteria; Alphaproteobacteria; Rhodospirillales; Acetobacteraceae; Asaia; Asaia platycodi; Asaia platycodi SF2.1;
TRINITY_DN1080_c0_g1_i1		0	8.2	97393	cellular organisms; Archaea; Euryarchaeota; Thermoplasmata; Thermoplasmatales; Ferroplasmaceae; Ferroplasma; Ferroplasma acidarmanus;
TRINITY_DN1080_c0_g1_i2		9.56	27.06	97393	cellular organisms; Archaea; Euryarchaeota; Thermoplasmata; Thermoplasmatales; Ferroplasmaceae; Ferroplasma; Ferroplasma acidarmanus;
TRINITY_DN1082_c0_g1_i1	SYFB	30.39	115.67	2301	cellular organisms; Archaea; Euryarchaeota; Thermoplasmata; Thermoplasmatales;
TRINITY_DN1082_c0_g1_i2	SYFB	0.1	15.46	2301	cellular organisms; Archaea; Euryarchaeota; Thermoplasmata; Thermoplasmatales;
TRINITY_DN1083_c1_g1_i1		2851.44	1873.98	74968	cellular organisms; Archaea; Euryarchaeota; Thermoplasmata; Thermoplasmatales; Ferroplasmaceae; Ferroplasma;
TRINITY_DN1084_c0_g1_i1		92.1	282.97	97393	cellular organisms; Archaea; Euryarchaeota; Thermoplasmata; Thermoplasmatales; Ferroplasmaceae; Ferroplasma; Ferroplasma acidarmanus;
TRINITY_DN1084_c0_g2_i1		99.05	0	97393	cellular organisms; Archaea; Euryarchaeota; Thermoplasmata; Thermoplasmatales; Ferroplasmaceae; Ferroplasma; Ferroplasma acidarmanus;
TRINITY_DN1085_c0_g1_i1		0	0	1352	cellular organisms; Bacteria; Terrabacteria group; Firmicutes; Bacilli; Lactobacillales; Enterococcaceae; Enterococcus; Enterococcus faecium;
TRINITY_DN1086_c0_g1_i1		6.18	1.32	0
TRINITY_DN1086_c0_g2_i1		0	9.99	131567	cellular organisms;
TRINITY_DN1087_c0_g1_i1		0.96	11.36	0
TRINITY_DN1087_c0_g2_i1		0	9.7	662	cellular organisms; Bacteria; Proteobacteria; Gammaproteobacteria; Vibrionales; Vibrionaceae; Vibrio;
TRINITY_DN1088_c0_g1_i1	YI61	6.08	11.68	28034	cellular organisms; Bacteria; Terrabacteria group; Firmicutes; Clostridia; Clostridiales; Clostridiales incertae sedis; Clostridiales Family XVII. Incertae Sedis; Sulfobacillus; Sulfobacillus thermosulfidooxidans;
TRINITY_DN1089_c0_g1_i1	Y706	38.79	98.68	1673428	cellular organisms; Archaea; Euryarchaeota; Thermoplasmata; Thermoplasmatales; Cuniculiplasmataceae; Cuniculiplasma; Cuniculiplasma divulgatum;
TRINITY_DN109_c0_g1_i1	NSRR	0	8.87	131567	cellular organisms;
TRINITY_DN1091_c0_g1_i1		74.36	41.15	97393	cellular organisms; Archaea; Euryarchaeota; Thermoplasmata; Thermoplasmatales; Ferroplasmaceae; Ferroplasma; Ferroplasma acidarmanus;
TRINITY_DN1091_c0_g2_i1		0	17.73	74969	cellular organisms; Archaea; Euryarchaeota; Thermoplasmata; Thermoplasmatales; Ferroplasmaceae; Ferroplasma; Ferroplasma acidiphilum;
TRINITY_DN1092_c0_g1_i1		0	46.58	1441628	cellular organisms; Bacteria; Nitrospirae; Nitrospira; Nitrospirales; Nitrospiraceae; Leptospirillum; Leptospirillum sp. Group III; Leptospirillum ferriphilum; Leptospirillum ferriphilum YSK;
TRINITY_DN1093_c0_g1_i1	CARA	107.74	62	97393	cellular organisms; Archaea; Euryarchaeota; Thermoplasmata; Thermoplasmatales; Ferroplasmaceae; Ferroplasma; Ferroplasma acidarmanus;
TRINITY_DN1093_c0_g1_i2	CARA	25.06	19.4	74969	cellular organisms; Archaea; Euryarchaeota; Thermoplasmata; Thermoplasmatales; Ferroplasmaceae; Ferroplasma; Ferroplasma acidiphilum;
TRINITY_DN1094_c0_g1_i1		0	157.53	97393	cellular organisms; Archaea; Euryarchaeota; Thermoplasmata; Thermoplasmatales; Ferroplasmaceae; Ferroplasma; Ferroplasma acidarmanus;
TRINITY_DN1095_c0_g1_i1		0	28.01	74968	cellular organisms; Archaea; Euryarchaeota; Thermoplasmata; Thermoplasmatales; Ferroplasmaceae; Ferroplasma;
TRINITY_DN1096_c0_g1_i1	SUFB	630.37	2365.78	74968	cellular organisms; Archaea; Euryarchaeota; Thermoplasmata; Thermoplasmatales; Ferroplasmaceae; Ferroplasma;
TRINITY_DN1096_c0_g2_i1	SUFB	0	594.16	74968	cellular organisms; Archaea; Euryarchaeota; Thermoplasmata; Thermoplasmatales; Ferroplasmaceae; Ferroplasma;
TRINITY_DN1098_c0_g1_i1	CRCB1	6261.49	2297.02	74969	cellular organisms; Archaea; Euryarchaeota; Thermoplasmata; Thermoplasmatales; Ferroplasmaceae; Ferroplasma; Ferroplasma acidiphilum;
TRINITY_DN1099_c0_g1_i1	TRA3	20.73	10.95	2301	cellular organisms; Archaea; Euryarchaeota; Thermoplasmata; Thermoplasmatales;
TRINITY_DN1099_c0_g2_i1	TRA5	0	12.8	2301	cellular organisms; Archaea; Euryarchaeota; Thermoplasmata; Thermoplasmatales;
TRINITY_DN11_c0_g1_i1	ERPA2	0	41.13	179	cellular organisms; Bacteria; Nitrospirae; Nitrospira; Nitrospirales; Nitrospiraceae; Leptospirillum;
TRINITY_DN110_c0_g1_i1	ALAXM	41.43	94.91	2301	cellular organisms; Archaea; Euryarchaeota; Thermoplasmata; Thermoplasmatales;
TRINITY_DN110_c0_g2_i1		0	0.93	2301	cellular organisms; Archaea; Euryarchaeota; Thermoplasmata; Thermoplasmatales;
TRINITY_DN1100_c0_g1_i1		22.78	4.73	119977	cellular organisms; Bacteria; Proteobacteria; Acidithiobacillia; Acidithiobacillales; Acidithiobacillaceae; Acidithiobacillus;
TRINITY_DN1101_c0_g1_i1	GLN1A	0	0	74968	cellular organisms; Archaea; Euryarchaeota; Thermoplasmata; Thermoplasmatales; Ferroplasmaceae; Ferroplasma;
TRINITY_DN1102_c0_g1_i1	PYRB	152.01	357.3	2301	cellular organisms; Archaea; Euryarchaeota; Thermoplasmata; Thermoplasmatales;
TRINITY_DN1102_c0_g2_i1		0	0	2301	cellular organisms; Archaea; Euryarchaeota; Thermoplasmata; Thermoplasmatales;
TRINITY_DN1104_c0_g1_i1	GYAR	0	43.31	74969	cellular organisms; Archaea; Euryarchaeota; Thermoplasmata; Thermoplasmatales; Ferroplasmaceae; Ferroplasma; Ferroplasma acidiphilum;
TRINITY_DN1104_c0_g1_i2	GYAR	0	3.94	74969	cellular organisms; Archaea; Euryarchaeota; Thermoplasmata; Thermoplasmatales; Ferroplasmaceae; Ferroplasma; Ferroplasma acidiphilum;
TRINITY_DN1105_c0_g1_i1	HDRB2	6.98	9.26	33059	cellular organisms; Bacteria; Proteobacteria; Acidithiobacillia; Acidithiobacillales; Acidithiobacillaceae; Acidithiobacillus; Acidithiobacillus caldus;
TRINITY_DN1105_c0_g1_i2	HDRB2	0	4.4	2	cellular organisms; Bacteria;
TRINITY_DN1105_c0_g2_i1	HDRB1	9.61	4.21	119977	cellular organisms; Bacteria; Proteobacteria; Acidithiobacillia; Acidithiobacillales; Acidithiobacillaceae; Acidithiobacillus;
TRINITY_DN1106_c0_g1_i1	YBEC	13.47	62.63	399579	cellular organisms; Archaea; Euryarchaeota; Thermoplasmata; Thermoplasmatales; unclassified Thermoplasmatales; Thermogymnomonas; Thermogymnomonas acidicola;
TRINITY_DN1108_c0_g1_i1	TOP6A	0	0.95	2301	cellular organisms; Archaea; Euryarchaeota; Thermoplasmata; Thermoplasmatales;
TRINITY_DN1108_c0_g1_i2	TOP6B	54.43	206.96	2301	cellular organisms; Archaea; Euryarchaeota; Thermoplasmata; Thermoplasmatales;
TRINITY_DN1108_c0_g2_i1	ADHA	36.24	127.02	2301	cellular organisms; Archaea; Euryarchaeota; Thermoplasmata; Thermoplasmatales;
TRINITY_DN1109_c0_g1_i1	IRC3	7.06	15.24	2301	cellular organisms; Archaea; Euryarchaeota; Thermoplasmata; Thermoplasmatales;
TRINITY_DN1109_c0_g2_i1	IRC3	7.2	30.71	2301	cellular organisms; Archaea; Euryarchaeota; Thermoplasmata; Thermoplasmatales;
TRINITY_DN1110_c0_g1_i1	Y1358	0	12.18	33059	cellular organisms; Bacteria; Proteobacteria; Acidithiobacillia; Acidithiobacillales; Acidithiobacillaceae; Acidithiobacillus; Acidithiobacillus caldus;
TRINITY_DN1110_c0_g2_i1	Y1358	0	0	33059	cellular organisms; Bacteria; Proteobacteria; Acidithiobacillia; Acidithiobacillales; Acidithiobacillaceae; Acidithiobacillus; Acidithiobacillus caldus;
TRINITY_DN1111_c0_g1_i1	VOLD	3.63	28.48	1307761	cellular organisms; Bacteria; Spirochaetes; Spirochaetia; Spirochaetales; Spirochaetaceae; Salinispira; Salinispira pacifica;
TRINITY_DN1111_c0_g1_i2		7.69	36.28	2	cellular organisms; Bacteria;
TRINITY_DN1112_c0_g1_i1		1391.35	1461.35	97393	cellular organisms; Archaea; Euryarchaeota; Thermoplasmata; Thermoplasmatales; Ferroplasmaceae; Ferroplasma; Ferroplasma acidarmanus;
TRINITY_DN1112_c0_g2_i1		3507	3453	97393	cellular organisms; Archaea; Euryarchaeota; Thermoplasmata; Thermoplasmatales; Ferroplasmaceae; Ferroplasma; Ferroplasma acidarmanus;
TRINITY_DN1113_c0_g1_i1	ADAS	5.51	12.9	261388	cellular organisms; Archaea; Euryarchaeota; Thermoplasmata; Thermoplasmatales; Ferroplasmaceae; Ferroplasma; environmental samples; Ferroplasma sp. Type II;
TRINITY_DN1114_c0_g1_i1	KCY	0	34.39	97393	cellular organisms; Archaea; Euryarchaeota; Thermoplasmata; Thermoplasmatales; Ferroplasmaceae; Ferroplasma; Ferroplasma acidarmanus;
TRINITY_DN1114_c0_g2_i1	KCY	0	41.27	97393	cellular organisms; Archaea; Euryarchaeota; Thermoplasmata; Thermoplasmatales; Ferroplasmaceae; Ferroplasma; Ferroplasma acidarmanus;
TRINITY_DN1115_c0_g1_i1	YCBU	32.45	11.68	97393	cellular organisms; Archaea; Euryarchaeota; Thermoplasmata; Thermoplasmatales; Ferroplasmaceae; Ferroplasma; Ferroplasma acidarmanus;
TRINITY_DN1115_c0_g2_i1	YCBU	0	13.44	97393	cellular organisms; Archaea; Euryarchaeota; Thermoplasmata; Thermoplasmatales; Ferroplasmaceae; Ferroplasma; Ferroplasma acidarmanus;
TRINITY_DN1116_c0_g1_i1		68.42	40.4	97393	cellular organisms; Archaea; Euryarchaeota; Thermoplasmata; Thermoplasmatales; Ferroplasmaceae; Ferroplasma; Ferroplasma acidarmanus;
TRINITY_DN1117_c0_g1_i1	SATP	479.76	1090.61	2157	cellular organisms; Archaea;
TRINITY_DN1117_c0_g1_i2	Y1669	16.6	65.56	2301	cellular organisms; Archaea; Euryarchaeota; Thermoplasmata; Thermoplasmatales;
TRINITY_DN1119_c0_g1_i1	GAD	0	87.01	74968	cellular organisms; Archaea; Euryarchaeota; Thermoplasmata; Thermoplasmatales; Ferroplasmaceae; Ferroplasma;
TRINITY_DN1119_c0_g2_i1	GAD	2993.94	1643.58	74968	cellular organisms; Archaea; Euryarchaeota; Thermoplasmata; Thermoplasmatales; Ferroplasmaceae; Ferroplasma;
TRINITY_DN112_c0_g1_i1		0	5.13	33059	cellular organisms; Bacteria; Proteobacteria; Acidithiobacillia; Acidithiobacillales; Acidithiobacillaceae; Acidithiobacillus; Acidithiobacillus caldus;
TRINITY_DN1120_c0_g1_i1		13.03	14.87	261388	cellular organisms; Archaea; Euryarchaeota; Thermoplasmata; Thermoplasmatales; Ferroplasmaceae; Ferroplasma; environmental samples; Ferroplasma sp. Type II;
TRINITY_DN1120_c0_g2_i1		24.23	16.02	261388	cellular organisms; Archaea; Euryarchaeota; Thermoplasmata; Thermoplasmatales; Ferroplasmaceae; Ferroplasma; environmental samples; Ferroplasma sp. Type II;
TRINITY_DN1120_c0_g2_i2		6.59	24.94	261388	cellular organisms; Archaea; Euryarchaeota; Thermoplasmata; Thermoplasmatales; Ferroplasmaceae; Ferroplasma; environmental samples; Ferroplasma sp. Type II;
TRINITY_DN1121_c0_g1_i1		155.45	0	451	cellular organisms; Bacteria; Proteobacteria; Gammaproteobacteria; Legionellales; Legionellaceae; Tatlockia; Tatlockia micdadei;
TRINITY_DN1121_c0_g2_i1		0	0	451	cellular organisms; Bacteria; Proteobacteria; Gammaproteobacteria; Legionellales; Legionellaceae; Tatlockia; Tatlockia micdadei;
TRINITY_DN1121_c0_g3_i1		0	24.48	451	cellular organisms; Bacteria; Proteobacteria; Gammaproteobacteria; Legionellales; Legionellaceae; Tatlockia; Tatlockia micdadei;
TRINITY_DN1122_c0_g1_i1		182.96	97.63	74969	cellular organisms; Archaea; Euryarchaeota; Thermoplasmata; Thermoplasmatales; Ferroplasmaceae; Ferroplasma; Ferroplasma acidiphilum;
TRINITY_DN1123_c0_g1_i1	Y3504	6.71	41.93	261391	cellular organisms; Archaea; Euryarchaeota; Thermoplasmata; Thermoplasmatales; unclassified Thermoplasmatales; unclassified Thermoplasmatales (miscellaneous); Thermoplasmatales archaeon Gpl;
TRINITY_DN1124_c0_g1_i1	Y686	3.48	49.79	1076	cellular organisms; Bacteria; Proteobacteria; Alphaproteobacteria; Rhizobiales; Bradyrhizobiaceae; Rhodopseudomonas; Rhodopseudomonas palustris;
TRINITY_DN1124_c0_g2_i1		0	43.12	81464	cellular organisms; Bacteria; Terrabacteria group; Firmicutes; Negativicutes; Selenomonadales; Sporomusaceae; Anaeromusa; Anaeromusa acidaminophila;
TRINITY_DN1125_c0_g1_i1		155.45	207.51	97393	cellular organisms; Archaea; Euryarchaeota; Thermoplasmata; Thermoplasmatales; Ferroplasmaceae; Ferroplasma; Ferroplasma acidarmanus;
TRINITY_DN1125_c0_g2_i1		0	86.22	97393	cellular organisms; Archaea; Euryarchaeota; Thermoplasmata; Thermoplasmatales; Ferroplasmaceae; Ferroplasma; Ferroplasma acidarmanus;
TRINITY_DN1126_c0_g1_i1		5814.86	3632.89	97393	cellular organisms; Archaea; Euryarchaeota; Thermoplasmata; Thermoplasmatales; Ferroplasmaceae; Ferroplasma; Ferroplasma acidarmanus;
TRINITY_DN1126_c0_g2_i1		162.44	172.32	74968	cellular organisms; Archaea; Euryarchaeota; Thermoplasmata; Thermoplasmatales; Ferroplasmaceae; Ferroplasma;
TRINITY_DN1126_c0_g2_i2		24.87	0	74968	cellular organisms; Archaea; Euryarchaeota; Thermoplasmata; Thermoplasmatales; Ferroplasmaceae; Ferroplasma;
TRINITY_DN1127_c0_g1_i1	Y819	62.93	171.72	1673428	cellular organisms; Archaea; Euryarchaeota; Thermoplasmata; Thermoplasmatales; Cuniculiplasmataceae; Cuniculiplasma; Cuniculiplasma divulgatum;
TRINITY_DN1128_c0_g1_i1	AB11B	69.54	261.3	2301	cellular organisms; Archaea; Euryarchaeota; Thermoplasmata; Thermoplasmatales;
TRINITY_DN1128_c0_g2_i1	COXX2	85.98	306.5	2301	cellular organisms; Archaea; Euryarchaeota; Thermoplasmata; Thermoplasmatales;
TRINITY_DN1129_c0_g1_i1	SDHB	0	0	97393	cellular organisms; Archaea; Euryarchaeota; Thermoplasmata; Thermoplasmatales; Ferroplasmaceae; Ferroplasma; Ferroplasma acidarmanus;
TRINITY_DN113_c0_g1_i1	CIMA	0	4.59	28034	cellular organisms; Bacteria; Terrabacteria group; Firmicutes; Clostridia; Clostridiales; Clostridiales incertae sedis; Clostridiales Family XVII. Incertae Sedis; Sulfobacillus; Sulfobacillus thermosulfidooxidans;
TRINITY_DN1130_c0_g1_i1	RPOD	109.4	168.73	1673428	cellular organisms; Archaea; Euryarchaeota; Thermoplasmata; Thermoplasmatales; Cuniculiplasmataceae; Cuniculiplasma; Cuniculiplasma divulgatum;
TRINITY_DN1130_c0_g1_i2	RPOD	11.74	196.83	1673428	cellular organisms; Archaea; Euryarchaeota; Thermoplasmata; Thermoplasmatales; Cuniculiplasmataceae; Cuniculiplasma; Cuniculiplasma divulgatum;
TRINITY_DN1131_c0_g1_i1	RPOE1	69.57	58	2301	cellular organisms; Archaea; Euryarchaeota; Thermoplasmata; Thermoplasmatales;
TRINITY_DN1131_c0_g1_i2	RPOE1	47.64	207.95	2301	cellular organisms; Archaea; Euryarchaeota; Thermoplasmata; Thermoplasmatales;
TRINITY_DN1131_c0_g2_i1	RPOE1	0	26.44	2301	cellular organisms; Archaea; Euryarchaeota; Thermoplasmata; Thermoplasmatales;
TRINITY_DN1132_c0_g1_i1		0	0	1352	cellular organisms; Bacteria; Terrabacteria group; Firmicutes; Bacilli; Lactobacillales; Enterococcaceae; Enterococcus; Enterococcus faecium;
TRINITY_DN1133_c0_g1_i1	PUR9	39.9	175.22	2301	cellular organisms; Archaea; Euryarchaeota; Thermoplasmata; Thermoplasmatales;
TRINITY_DN1134_c0_g1_i1	DNLI	233.2	672.73	2301	cellular organisms; Archaea; Euryarchaeota; Thermoplasmata; Thermoplasmatales;
TRINITY_DN1135_c0_g1_i1		322.22	358.62	74968	cellular organisms; Archaea; Euryarchaeota; Thermoplasmata; Thermoplasmatales; Ferroplasmaceae; Ferroplasma;
TRINITY_DN1135_c0_g2_i1		104.96	78.65	74968	cellular organisms; Archaea; Euryarchaeota; Thermoplasmata; Thermoplasmatales; Ferroplasmaceae; Ferroplasma;
TRINITY_DN1136_c0_g1_i1		25.66	0	74969	cellular organisms; Archaea; Euryarchaeota; Thermoplasmata; Thermoplasmatales; Ferroplasmaceae; Ferroplasma; Ferroplasma acidiphilum;
TRINITY_DN1136_c0_g1_i2	Y1350	36.45	21.63	74969	cellular organisms; Archaea; Euryarchaeota; Thermoplasmata; Thermoplasmatales; Ferroplasmaceae; Ferroplasma; Ferroplasma acidiphilum;
TRINITY_DN1136_c0_g2_i1	YD5A	33.28	9.45	74969	cellular organisms; Archaea; Euryarchaeota; Thermoplasmata; Thermoplasmatales; Ferroplasmaceae; Ferroplasma; Ferroplasma acidiphilum;
TRINITY_DN1136_c0_g3_i1	YD5A	40.6	0	74969	cellular organisms; Archaea; Euryarchaeota; Thermoplasmata; Thermoplasmatales; Ferroplasmaceae; Ferroplasma; Ferroplasma acidiphilum;
TRINITY_DN1137_c0_g1_i1		68.65	33.62	97393	cellular organisms; Archaea; Euryarchaeota; Thermoplasmata; Thermoplasmatales; Ferroplasmaceae; Ferroplasma; Ferroplasma acidarmanus;
TRINITY_DN1138_c0_g1_i1		31.39	7.14	97393	cellular organisms; Archaea; Euryarchaeota; Thermoplasmata; Thermoplasmatales; Ferroplasmaceae; Ferroplasma; Ferroplasma acidarmanus;
TRINITY_DN1138_c0_g1_i2		2.41	3.81	97393	cellular organisms; Archaea; Euryarchaeota; Thermoplasmata; Thermoplasmatales; Ferroplasmaceae; Ferroplasma; Ferroplasma acidarmanus;
TRINITY_DN1139_c0_g1_i1	SUC4	79.85	60.9	74968	cellular organisms; Archaea; Euryarchaeota; Thermoplasmata; Thermoplasmatales; Ferroplasmaceae; Ferroplasma;
TRINITY_DN1140_c0_g1_i1	ISTB	0	22.67	667135	cellular organisms; Archaea; Euryarchaeota; Thermoplasmata; Thermoplasmatales; unclassified Thermoplasmatales; unclassified Thermoplasmatales (miscellaneous); Thermoplasmatales archaeon A-plasma;
TRINITY_DN1140_c0_g2_i1		0	4.84	0
TRINITY_DN1140_c0_g3_i1	ISTB	8.07	20.7	667135	cellular organisms; Archaea; Euryarchaeota; Thermoplasmata; Thermoplasmatales; unclassified Thermoplasmatales; unclassified Thermoplasmatales (miscellaneous); Thermoplasmatales archaeon A-plasma;
TRINITY_DN1141_c0_g1_i1	YHAA	0	0	2301	cellular organisms; Archaea; Euryarchaeota; Thermoplasmata; Thermoplasmatales;
TRINITY_DN1141_c0_g1_i2	Y2035	193.54	578.56	2301	cellular organisms; Archaea; Euryarchaeota; Thermoplasmata; Thermoplasmatales;
TRINITY_DN1142_c0_g1_i1	COXX1	49.57	59.79	74969	cellular organisms; Archaea; Euryarchaeota; Thermoplasmata; Thermoplasmatales; Ferroplasmaceae; Ferroplasma; Ferroplasma acidiphilum;
TRINITY_DN1143_c0_g1_i1	AGL11	433.72	351.45	97393	cellular organisms; Archaea; Euryarchaeota; Thermoplasmata; Thermoplasmatales; Ferroplasmaceae; Ferroplasma; Ferroplasma acidarmanus;
TRINITY_DN1144_c0_g1_i1	Y409	0	256.15	97393	cellular organisms; Archaea; Euryarchaeota; Thermoplasmata; Thermoplasmatales; Ferroplasmaceae; Ferroplasma; Ferroplasma acidarmanus;
TRINITY_DN1144_c0_g2_i1	Y409	0	0	97393	cellular organisms; Archaea; Euryarchaeota; Thermoplasmata; Thermoplasmatales; Ferroplasmaceae; Ferroplasma; Ferroplasma acidarmanus;
TRINITY_DN1145_c0_g1_i1		41.2	115.89	97393	cellular organisms; Archaea; Euryarchaeota; Thermoplasmata; Thermoplasmatales; Ferroplasmaceae; Ferroplasma; Ferroplasma acidarmanus;
TRINITY_DN1146_c0_g1_i1		45.17	0	1385	cellular organisms; Bacteria; Terrabacteria group; Firmicutes; Bacilli; Bacillales;
TRINITY_DN1146_c0_g2_i1		0	0	1350	cellular organisms; Bacteria; Terrabacteria group; Firmicutes; Bacilli; Lactobacillales; Enterococcaceae; Enterococcus;
TRINITY_DN1146_c0_g2_i2		0	0	2	cellular organisms; Bacteria;
TRINITY_DN1146_c0_g2_i3		0	0	2	cellular organisms; Bacteria;
TRINITY_DN1147_c0_g1_i1	LONH	71.71	244.57	1673428	cellular organisms; Archaea; Euryarchaeota; Thermoplasmata; Thermoplasmatales; Cuniculiplasmataceae; Cuniculiplasma; Cuniculiplasma divulgatum;
TRINITY_DN1147_c0_g2_i1	LONH	108.38	336.15	2301	cellular organisms; Archaea; Euryarchaeota; Thermoplasmata; Thermoplasmatales;
TRINITY_DN1148_c0_g1_i1		0	0	74968	cellular organisms; Archaea; Euryarchaeota; Thermoplasmata; Thermoplasmatales; Ferroplasmaceae; Ferroplasma;
TRINITY_DN1148_c0_g2_i1	CZCD	451.91	312.89	74968	cellular organisms; Archaea; Euryarchaeota; Thermoplasmata; Thermoplasmatales; Ferroplasmaceae; Ferroplasma;
TRINITY_DN1149_c0_g1_i1		64.7	55.28	74968	cellular organisms; Archaea; Euryarchaeota; Thermoplasmata; Thermoplasmatales; Ferroplasmaceae; Ferroplasma;
TRINITY_DN1150_c0_g1_i1		0	0	1385	cellular organisms; Bacteria; Terrabacteria group; Firmicutes; Bacilli; Bacillales;
TRINITY_DN1150_c0_g2_i1		16.51	0	667137	cellular organisms; Archaea; Euryarchaeota; Thermoplasmata; Thermoplasmatales; unclassified Thermoplasmatales; unclassified Thermoplasmatales (miscellaneous); Thermoplasmatales archaeon E-plasma;
TRINITY_DN1150_c0_g2_i2		14.64	59.24	667137	cellular organisms; Archaea; Euryarchaeota; Thermoplasmata; Thermoplasmatales; unclassified Thermoplasmatales; unclassified Thermoplasmatales (miscellaneous); Thermoplasmatales archaeon E-plasma;
TRINITY_DN1151_c0_g1_i1	REG9	508.61	470.14	97393	cellular organisms; Archaea; Euryarchaeota; Thermoplasmata; Thermoplasmatales; Ferroplasmaceae; Ferroplasma; Ferroplasma acidarmanus;
TRINITY_DN1152_c0_g1_i1		89.75	39.38	97393	cellular organisms; Archaea; Euryarchaeota; Thermoplasmata; Thermoplasmatales; Ferroplasmaceae; Ferroplasma; Ferroplasma acidarmanus;
TRINITY_DN1152_c0_g1_i2		0	14.52	74968	cellular organisms; Archaea; Euryarchaeota; Thermoplasmata; Thermoplasmatales; Ferroplasmaceae; Ferroplasma;
TRINITY_DN1153_c0_g1_i1	PCRA	3.18	40.98	74969	cellular organisms; Archaea; Euryarchaeota; Thermoplasmata; Thermoplasmatales; Ferroplasmaceae; Ferroplasma; Ferroplasma acidiphilum;
TRINITY_DN1153_c0_g2_i1	PCRA	0	24.38	224756	cellular organisms; Archaea; Euryarchaeota; Methanomicrobia;
TRINITY_DN1153_c0_g3_i1		0	0	1968525	cellular organisms; Bacteria; FCB group; Candidatus Cloacimonetes; Candidatus Cloacimonas; Candidatus Cloacimonas sp. 4484_209;
TRINITY_DN1154_c0_g1_i1	VATB	88.12	290.02	2301	cellular organisms; Archaea; Euryarchaeota; Thermoplasmata; Thermoplasmatales;
TRINITY_DN1155_c0_g1_i1		0	0	74969	cellular organisms; Archaea; Euryarchaeota; Thermoplasmata; Thermoplasmatales; Ferroplasmaceae; Ferroplasma; Ferroplasma acidiphilum;
TRINITY_DN1155_c0_g2_i1		0	26.34	74969	cellular organisms; Archaea; Euryarchaeota; Thermoplasmata; Thermoplasmatales; Ferroplasmaceae; Ferroplasma; Ferroplasma acidiphilum;
TRINITY_DN1155_c0_g3_i1		0	0	74969	cellular organisms; Archaea; Euryarchaeota; Thermoplasmata; Thermoplasmatales; Ferroplasmaceae; Ferroplasma; Ferroplasma acidiphilum;
TRINITY_DN1155_c0_g4_i1		0	15.55	74969	cellular organisms; Archaea; Euryarchaeota; Thermoplasmata; Thermoplasmatales; Ferroplasmaceae; Ferroplasma; Ferroplasma acidiphilum;
TRINITY_DN1156_c0_g1_i1	CLS	203.17	135.41	97393	cellular organisms; Archaea; Euryarchaeota; Thermoplasmata; Thermoplasmatales; Ferroplasmaceae; Ferroplasma; Ferroplasma acidarmanus;
TRINITY_DN1157_c0_g1_i1	Y928	0	0	74968	cellular organisms; Archaea; Euryarchaeota; Thermoplasmata; Thermoplasmatales; Ferroplasmaceae; Ferroplasma;
TRINITY_DN1157_c0_g1_i2	Y928	0	74.38	74968	cellular organisms; Archaea; Euryarchaeota; Thermoplasmata; Thermoplasmatales; Ferroplasmaceae; Ferroplasma;
TRINITY_DN1158_c0_g1_i1		195.86	133.37	74968	cellular organisms; Archaea; Euryarchaeota; Thermoplasmata; Thermoplasmatales; Ferroplasmaceae; Ferroplasma;
TRINITY_DN1159_c0_g1_i1	Y3504	41.07	31.27	97393	cellular organisms; Archaea; Euryarchaeota; Thermoplasmata; Thermoplasmatales; Ferroplasmaceae; Ferroplasma; Ferroplasma acidarmanus;
TRINITY_DN1160_c0_g1_i1	Y751	0	107.11	74969	cellular organisms; Archaea; Euryarchaeota; Thermoplasmata; Thermoplasmatales; Ferroplasmaceae; Ferroplasma; Ferroplasma acidiphilum;
TRINITY_DN1160_c0_g2_i1	Y751	59.85	39.56	97393	cellular organisms; Archaea; Euryarchaeota; Thermoplasmata; Thermoplasmatales; Ferroplasmaceae; Ferroplasma; Ferroplasma acidarmanus;
TRINITY_DN1160_c0_g3_i1	Y751	0	70.88	97393	cellular organisms; Archaea; Euryarchaeota; Thermoplasmata; Thermoplasmatales; Ferroplasmaceae; Ferroplasma; Ferroplasma acidarmanus;
TRINITY_DN1160_c0_g3_i2	Y751	65.02	41.32	97393	cellular organisms; Archaea; Euryarchaeota; Thermoplasmata; Thermoplasmatales; Ferroplasmaceae; Ferroplasma; Ferroplasma acidarmanus;
TRINITY_DN1160_c0_g4_i1	Y751	0	31.11	97393	cellular organisms; Archaea; Euryarchaeota; Thermoplasmata; Thermoplasmatales; Ferroplasmaceae; Ferroplasma; Ferroplasma acidarmanus;
TRINITY_DN1160_c0_g5_i1	Y751	0	77.77	97393	cellular organisms; Archaea; Euryarchaeota; Thermoplasmata; Thermoplasmatales; Ferroplasmaceae; Ferroplasma; Ferroplasma acidarmanus;
TRINITY_DN1161_c0_g1_i1		0	15.83	74968	cellular organisms; Archaea; Euryarchaeota; Thermoplasmata; Thermoplasmatales; Ferroplasmaceae; Ferroplasma;
TRINITY_DN1161_c0_g2_i1		0	39.58	74968	cellular organisms; Archaea; Euryarchaeota; Thermoplasmata; Thermoplasmatales; Ferroplasmaceae; Ferroplasma;
TRINITY_DN1162_c0_g1_i1		0	70.57	97393	cellular organisms; Archaea; Euryarchaeota; Thermoplasmata; Thermoplasmatales; Ferroplasmaceae; Ferroplasma; Ferroplasma acidarmanus;
TRINITY_DN1163_c0_g1_i1		68.71	28.8	333146	cellular organisms; Archaea; Euryarchaeota; Thermoplasmata; Thermoplasmatales; Ferroplasmaceae; Ferroplasma; Ferroplasma acidarmanus; Ferroplasma acidarmanus fer1;
TRINITY_DN1164_c0_g1_i1		61.94	144.18	2301	cellular organisms; Archaea; Euryarchaeota; Thermoplasmata; Thermoplasmatales;
TRINITY_DN1164_c0_g1_i2		20.75	77.71	2301	cellular organisms; Archaea; Euryarchaeota; Thermoplasmata; Thermoplasmatales;
TRINITY_DN1165_c0_g1_i1	Y3504	26.94	13.95	74969	cellular organisms; Archaea; Euryarchaeota; Thermoplasmata; Thermoplasmatales; Ferroplasmaceae; Ferroplasma; Ferroplasma acidiphilum;
TRINITY_DN1165_c0_g1_i2	Y3504	0	3.45	74968	cellular organisms; Archaea; Euryarchaeota; Thermoplasmata; Thermoplasmatales; Ferroplasmaceae; Ferroplasma;
TRINITY_DN1166_c0_g1_i1		174.86	113.88	74969	cellular organisms; Archaea; Euryarchaeota; Thermoplasmata; Thermoplasmatales; Ferroplasmaceae; Ferroplasma; Ferroplasma acidiphilum;
TRINITY_DN1167_c0_g1_i1	T1S1	262.68	130.44	1736303	cellular organisms; Bacteria; Terrabacteria group; Actinobacteria; Actinobacteria; Micrococcales; Micrococcaceae; Arthrobacter; Arthrobacter sp. Leaf234;
TRINITY_DN1167_c0_g2_i1	T1S1	0	0	1736303	cellular organisms; Bacteria; Terrabacteria group; Actinobacteria; Actinobacteria; Micrococcales; Micrococcaceae; Arthrobacter; Arthrobacter sp. Leaf234;
TRINITY_DN1168_c0_g1_i1		0	27.64	97393	cellular organisms; Archaea; Euryarchaeota; Thermoplasmata; Thermoplasmatales; Ferroplasmaceae; Ferroplasma; Ferroplasma acidarmanus;
TRINITY_DN1168_c0_g2_i1		0	10.85	97393	cellular organisms; Archaea; Euryarchaeota; Thermoplasmata; Thermoplasmatales; Ferroplasmaceae; Ferroplasma; Ferroplasma acidarmanus;
TRINITY_DN1168_c0_g3_i1		83.64	60.24	97393	cellular organisms; Archaea; Euryarchaeota; Thermoplasmata; Thermoplasmatales; Ferroplasmaceae; Ferroplasma; Ferroplasma acidarmanus;
TRINITY_DN1169_c0_g1_i1	KORB	110.39	376.55	2301	cellular organisms; Archaea; Euryarchaeota; Thermoplasmata; Thermoplasmatales;
TRINITY_DN1170_c0_g1_i1		482.38	412.58	74969	cellular organisms; Archaea; Euryarchaeota; Thermoplasmata; Thermoplasmatales; Ferroplasmaceae; Ferroplasma; Ferroplasma acidiphilum;
TRINITY_DN1171_c0_g1_i1		0	0	74968	cellular organisms; Archaea; Euryarchaeota; Thermoplasmata; Thermoplasmatales; Ferroplasmaceae; Ferroplasma;
TRINITY_DN1171_c0_g1_i2		41.09	86.09	74968	cellular organisms; Archaea; Euryarchaeota; Thermoplasmata; Thermoplasmatales; Ferroplasmaceae; Ferroplasma;
TRINITY_DN1171_c0_g2_i1		308.16	602.62	74968	cellular organisms; Archaea; Euryarchaeota; Thermoplasmata; Thermoplasmatales; Ferroplasmaceae; Ferroplasma;
TRINITY_DN1172_c0_g1_i1	Y3402	9.4	104.27	1801961	cellular organisms; Bacteria; PVC group; Planctomycetes; unclassified Planctomycetes; Planctomycetes bacterium RBG_13_46_10;
TRINITY_DN1172_c0_g1_i2	Y3402	28.04	121.06	1801961	cellular organisms; Bacteria; PVC group; Planctomycetes; unclassified Planctomycetes; Planctomycetes bacterium RBG_13_46_10;
TRINITY_DN1173_c0_g1_i1	YUXL	3.03	16.41	74969	cellular organisms; Archaea; Euryarchaeota; Thermoplasmata; Thermoplasmatales; Ferroplasmaceae; Ferroplasma; Ferroplasma acidiphilum;
TRINITY_DN1174_c0_g1_i1	PURK	0	7.1	74968	cellular organisms; Archaea; Euryarchaeota; Thermoplasmata; Thermoplasmatales; Ferroplasmaceae; Ferroplasma;
TRINITY_DN1174_c0_g2_i1	PURK	187.56	191.62	74968	cellular organisms; Archaea; Euryarchaeota; Thermoplasmata; Thermoplasmatales; Ferroplasmaceae; Ferroplasma;
TRINITY_DN1175_c0_g1_i1	SQRD	5.27	15.66	119977	cellular organisms; Bacteria; Proteobacteria; Acidithiobacillia; Acidithiobacillales; Acidithiobacillaceae; Acidithiobacillus;
TRINITY_DN1176_c0_g1_i1	P845	167.88	104.84	74969	cellular organisms; Archaea; Euryarchaeota; Thermoplasmata; Thermoplasmatales; Ferroplasmaceae; Ferroplasma; Ferroplasma acidiphilum;
TRINITY_DN1177_c0_g1_i1		322.29	127.75	74968	cellular organisms; Archaea; Euryarchaeota; Thermoplasmata; Thermoplasmatales; Ferroplasmaceae; Ferroplasma;
TRINITY_DN1177_c0_g2_i1		0	4.07	74968	cellular organisms; Archaea; Euryarchaeota; Thermoplasmata; Thermoplasmatales; Ferroplasmaceae; Ferroplasma;
TRINITY_DN1177_c0_g3_i1		77.73	36.24	74968	cellular organisms; Archaea; Euryarchaeota; Thermoplasmata; Thermoplasmatales; Ferroplasmaceae; Ferroplasma;
TRINITY_DN1178_c0_g1_i1	HDDA	107.62	100.81	74969	cellular organisms; Archaea; Euryarchaeota; Thermoplasmata; Thermoplasmatales; Ferroplasmaceae; Ferroplasma; Ferroplasma acidiphilum;
TRINITY_DN1179_c0_g1_i1		35.08	0	2	cellular organisms; Bacteria;
TRINITY_DN1179_c0_g1_i2		0	0	2	cellular organisms; Bacteria;
TRINITY_DN1179_c0_g1_i3		0	7.32	2	cellular organisms; Bacteria;
TRINITY_DN1179_c0_g1_i4		0	0	2	cellular organisms; Bacteria;
TRINITY_DN118_c0_g1_i1		0	6.49	28034	cellular organisms; Bacteria; Terrabacteria group; Firmicutes; Clostridia; Clostridiales; Clostridiales incertae sedis; Clostridiales Family XVII. Incertae Sedis; Sulfobacillus; Sulfobacillus thermosulfidooxidans;
TRINITY_DN1180_c0_g1_i1	HUTH	39.76	110.92	2301	cellular organisms; Archaea; Euryarchaeota; Thermoplasmata; Thermoplasmatales;
TRINITY_DN1181_c0_g1_i1		179.43	62.34	97393	cellular organisms; Archaea; Euryarchaeota; Thermoplasmata; Thermoplasmatales; Ferroplasmaceae; Ferroplasma; Ferroplasma acidarmanus;
TRINITY_DN1181_c0_g2_i1		0	43.57	74968	cellular organisms; Archaea; Euryarchaeota; Thermoplasmata; Thermoplasmatales; Ferroplasmaceae; Ferroplasma;
TRINITY_DN1182_c0_g1_i1		0	4.37	1481928	cellular organisms; Bacteria; Terrabacteria group; Firmicutes; Bacilli; Bacillales; Bacillaceae; Bacillus; Bacillus sp. JCM 19034;
TRINITY_DN1182_c0_g2_i1		308.21	137.56	1481928	cellular organisms; Bacteria; Terrabacteria group; Firmicutes; Bacilli; Bacillales; Bacillaceae; Bacillus; Bacillus sp. JCM 19034;
TRINITY_DN1183_c0_g1_i1	STP	0.48	8.02	2301	cellular organisms; Archaea; Euryarchaeota; Thermoplasmata; Thermoplasmatales;
TRINITY_DN1183_c0_g2_i1	STP	9.09	35.29	2301	cellular organisms; Archaea; Euryarchaeota; Thermoplasmata; Thermoplasmatales;
TRINITY_DN1183_c0_g2_i2	MGMT	8.22	0	2301	cellular organisms; Archaea; Euryarchaeota; Thermoplasmata; Thermoplasmatales;
TRINITY_DN1183_c0_g3_i1	STP	0	0	2301	cellular organisms; Archaea; Euryarchaeota; Thermoplasmata; Thermoplasmatales;
TRINITY_DN1183_c0_g4_i1	RIBZ	184.6	244.4	1673428	cellular organisms; Archaea; Euryarchaeota; Thermoplasmata; Thermoplasmatales; Cuniculiplasmataceae; Cuniculiplasma; Cuniculiplasma divulgatum;
TRINITY_DN1185_c0_g1_i1	YHCA	101.38	73.67	97393	cellular organisms; Archaea; Euryarchaeota; Thermoplasmata; Thermoplasmatales; Ferroplasmaceae; Ferroplasma; Ferroplasma acidarmanus;
TRINITY_DN1186_c0_g1_i1	IF3	0	0.72	33059	cellular organisms; Bacteria; Proteobacteria; Acidithiobacillia; Acidithiobacillales; Acidithiobacillaceae; Acidithiobacillus; Acidithiobacillus caldus;
TRINITY_DN1186_c0_g2_i1	IF3	5.54	11.33	33059	cellular organisms; Bacteria; Proteobacteria; Acidithiobacillia; Acidithiobacillales; Acidithiobacillaceae; Acidithiobacillus; Acidithiobacillus caldus;
TRINITY_DN1186_c1_g1_i1		0	0	637389	cellular organisms; Bacteria; Proteobacteria; Acidithiobacillia; Acidithiobacillales; Acidithiobacillaceae; Acidithiobacillus; Acidithiobacillus caldus; Acidithiobacillus caldus ATCC 51756;
TRINITY_DN1186_c1_g2_i1		16.44	23.96	637389	cellular organisms; Bacteria; Proteobacteria; Acidithiobacillia; Acidithiobacillales; Acidithiobacillaceae; Acidithiobacillus; Acidithiobacillus caldus; Acidithiobacillus caldus ATCC 51756;
TRINITY_DN1187_c0_g1_i1	LEUC	4.59	0	1047005	cellular organisms; Bacteria; PVC group; Candidatus Omnitrophica; unclassified Candidatus Omnitrophica;
TRINITY_DN1187_c0_g2_i1	LEUC	3.68	51.25	1047005	cellular organisms; Bacteria; PVC group; Candidatus Omnitrophica; unclassified Candidatus Omnitrophica;
TRINITY_DN1188_c0_g1_i1	MANG	0	7.83	2301	cellular organisms; Archaea; Euryarchaeota; Thermoplasmata; Thermoplasmatales;
TRINITY_DN1188_c0_g1_i2	MANG	6.69	26.13	2301	cellular organisms; Archaea; Euryarchaeota; Thermoplasmata; Thermoplasmatales;
TRINITY_DN1189_c0_g1_i1	GYAR	317.83	172.42	97393	cellular organisms; Archaea; Euryarchaeota; Thermoplasmata; Thermoplasmatales; Ferroplasmaceae; Ferroplasma; Ferroplasma acidarmanus;
TRINITY_DN1190_c0_g1_i1	IRC3	39.76	9.23	97393	cellular organisms; Archaea; Euryarchaeota; Thermoplasmata; Thermoplasmatales; Ferroplasmaceae; Ferroplasma; Ferroplasma acidarmanus;
TRINITY_DN1190_c0_g2_i1	IRC3	0	11.14	97393	cellular organisms; Archaea; Euryarchaeota; Thermoplasmata; Thermoplasmatales; Ferroplasmaceae; Ferroplasma; Ferroplasma acidarmanus;
TRINITY_DN1190_c0_g2_i2	IRC3	20.78	24.21	97393	cellular organisms; Archaea; Euryarchaeota; Thermoplasmata; Thermoplasmatales; Ferroplasmaceae; Ferroplasma; Ferroplasma acidarmanus;
TRINITY_DN1191_c0_g1_i1		27.74	163.01	2301	cellular organisms; Archaea; Euryarchaeota; Thermoplasmata; Thermoplasmatales;
TRINITY_DN1191_c0_g2_i1	GUAAA	7.38	43.32	2301	cellular organisms; Archaea; Euryarchaeota; Thermoplasmata; Thermoplasmatales;
TRINITY_DN1191_c0_g2_i2	GUAAA	14.16	51.76	2301	cellular organisms; Archaea; Euryarchaeota; Thermoplasmata; Thermoplasmatales;
TRINITY_DN1192_c0_g1_i1	KTNA1	66.94	201.97	2301	cellular organisms; Archaea; Euryarchaeota; Thermoplasmata; Thermoplasmatales;
TRINITY_DN1193_c0_g1_i1	CAPPA	11.89	10.45	97393	cellular organisms; Archaea; Euryarchaeota; Thermoplasmata; Thermoplasmatales; Ferroplasmaceae; Ferroplasma; Ferroplasma acidarmanus;
TRINITY_DN1194_c0_g1_i1	ARE	71.94	204.85	261391	cellular organisms; Archaea; Euryarchaeota; Thermoplasmata; Thermoplasmatales; unclassified Thermoplasmatales; unclassified Thermoplasmatales (miscellaneous); Thermoplasmatales archaeon Gpl;
TRINITY_DN1194_c0_g2_i1	ARE	10.17	0	145287	cellular organisms; Bacteria; Proteobacteria; Alphaproteobacteria; Sphingomonadales; Sphingomonadaceae; Novosphingobium; Novosphingobium lentum;
TRINITY_DN1194_c1_g1_i1		14.78	30.24	261391	cellular organisms; Archaea; Euryarchaeota; Thermoplasmata; Thermoplasmatales; unclassified Thermoplasmatales; unclassified Thermoplasmatales (miscellaneous); Thermoplasmatales archaeon Gpl;
TRINITY_DN1194_c1_g2_i1		9.64	57.93	261391	cellular organisms; Archaea; Euryarchaeota; Thermoplasmata; Thermoplasmatales; unclassified Thermoplasmatales; unclassified Thermoplasmatales (miscellaneous); Thermoplasmatales archaeon Gpl;
TRINITY_DN1195_c0_g1_i1	FAHD2	20.58	55.69	2301	cellular organisms; Archaea; Euryarchaeota; Thermoplasmata; Thermoplasmatales;
TRINITY_DN1195_c0_g2_i1		0	1.2	2301	cellular organisms; Archaea; Euryarchaeota; Thermoplasmata; Thermoplasmatales;
TRINITY_DN1195_c0_g3_i1	Y319	0	2.08	2301	cellular organisms; Archaea; Euryarchaeota; Thermoplasmata; Thermoplasmatales;
TRINITY_DN1196_c0_g1_i1	GLCD1	230.08	164.59	97393	cellular organisms; Archaea; Euryarchaeota; Thermoplasmata; Thermoplasmatales; Ferroplasmaceae; Ferroplasma; Ferroplasma acidarmanus;
TRINITY_DN1197_c0_g1_i1	SERB	68.79	40.52	74968	cellular organisms; Archaea; Euryarchaeota; Thermoplasmata; Thermoplasmatales; Ferroplasmaceae; Ferroplasma;
TRINITY_DN1197_c0_g2_i1	SERB	0	9.81	74968	cellular organisms; Archaea; Euryarchaeota; Thermoplasmata; Thermoplasmatales; Ferroplasmaceae; Ferroplasma;
TRINITY_DN1197_c0_g3_i1		0	0	74968	cellular organisms; Archaea; Euryarchaeota; Thermoplasmata; Thermoplasmatales; Ferroplasmaceae; Ferroplasma;
TRINITY_DN1198_c0_g1_i1	FABG	32.53	43.17	131567	cellular organisms;
TRINITY_DN1199_c0_g1_i1	OGT1	113.77	65.64	74969	cellular organisms; Archaea; Euryarchaeota; Thermoplasmata; Thermoplasmatales; Ferroplasmaceae; Ferroplasma; Ferroplasma acidiphilum;
TRINITY_DN12_c0_g1_i1	MLTD	23.6	11.14	33059	cellular organisms; Bacteria; Proteobacteria; Acidithiobacillia; Acidithiobacillales; Acidithiobacillaceae; Acidithiobacillus; Acidithiobacillus caldus;
TRINITY_DN120_c0_g1_i1		0	28.81	74968	cellular organisms; Archaea; Euryarchaeota; Thermoplasmata; Thermoplasmatales; Ferroplasmaceae; Ferroplasma;
TRINITY_DN120_c0_g2_i1		0	18.35	74968	cellular organisms; Archaea; Euryarchaeota; Thermoplasmata; Thermoplasmatales; Ferroplasmaceae; Ferroplasma;
TRINITY_DN1200_c0_g1_i1	YDCH	89.74	301.85	261391	cellular organisms; Archaea; Euryarchaeota; Thermoplasmata; Thermoplasmatales; unclassified Thermoplasmatales; unclassified Thermoplasmatales (miscellaneous); Thermoplasmatales archaeon Gpl;
TRINITY_DN1201_c0_g1_i1	Y284	694.23	588.29	74969	cellular organisms; Archaea; Euryarchaeota; Thermoplasmata; Thermoplasmatales; Ferroplasmaceae; Ferroplasma; Ferroplasma acidiphilum;
TRINITY_DN1202_c0_g1_i1	Y1312	2.4	1.23	74969	cellular organisms; Archaea; Euryarchaeota; Thermoplasmata; Thermoplasmatales; Ferroplasmaceae; Ferroplasma; Ferroplasma acidiphilum;
TRINITY_DN1202_c0_g1_i2	Y1312	2.68	65.19	74969	cellular organisms; Archaea; Euryarchaeota; Thermoplasmata; Thermoplasmatales; Ferroplasmaceae; Ferroplasma; Ferroplasma acidiphilum;
TRINITY_DN1203_c0_g1_i1		2155.85	1269.12	74969	cellular organisms; Archaea; Euryarchaeota; Thermoplasmata; Thermoplasmatales; Ferroplasmaceae; Ferroplasma; Ferroplasma acidiphilum;
TRINITY_DN1204_c0_g1_i1		0	67.17	74969	cellular organisms; Archaea; Euryarchaeota; Thermoplasmata; Thermoplasmatales; Ferroplasmaceae; Ferroplasma; Ferroplasma acidiphilum;
TRINITY_DN1204_c0_g2_i1		0	55.97	74969	cellular organisms; Archaea; Euryarchaeota; Thermoplasmata; Thermoplasmatales; Ferroplasmaceae; Ferroplasma; Ferroplasma acidiphilum;
TRINITY_DN1204_c0_g3_i1		1731.55	380.61	74969	cellular organisms; Archaea; Euryarchaeota; Thermoplasmata; Thermoplasmatales; Ferroplasmaceae; Ferroplasma; Ferroplasma acidiphilum;
TRINITY_DN1205_c0_g1_i1		542.98	307.25	74968	cellular organisms; Archaea; Euryarchaeota; Thermoplasmata; Thermoplasmatales; Ferroplasmaceae; Ferroplasma;
TRINITY_DN1205_c0_g2_i1		41.79	122.17	74968	cellular organisms; Archaea; Euryarchaeota; Thermoplasmata; Thermoplasmatales; Ferroplasmaceae; Ferroplasma;
TRINITY_DN1205_c0_g3_i1		29.77	14.65	74968	cellular organisms; Archaea; Euryarchaeota; Thermoplasmata; Thermoplasmatales; Ferroplasmaceae; Ferroplasma;
TRINITY_DN1206_c0_g1_i1		0	27.75	74968	cellular organisms; Archaea; Euryarchaeota; Thermoplasmata; Thermoplasmatales; Ferroplasmaceae; Ferroplasma;
TRINITY_DN1206_c0_g2_i1		0	19.88	74968	cellular organisms; Archaea; Euryarchaeota; Thermoplasmata; Thermoplasmatales; Ferroplasmaceae; Ferroplasma;
TRINITY_DN1206_c0_g3_i1		287.18	190.14	74968	cellular organisms; Archaea; Euryarchaeota; Thermoplasmata; Thermoplasmatales; Ferroplasmaceae; Ferroplasma;
TRINITY_DN1206_c0_g3_i2		61.21	0	74968	cellular organisms; Archaea; Euryarchaeota; Thermoplasmata; Thermoplasmatales; Ferroplasmaceae; Ferroplasma;
TRINITY_DN1207_c0_g1_i1	GABD	38.76	130.08	2301	cellular organisms; Archaea; Euryarchaeota; Thermoplasmata; Thermoplasmatales;
TRINITY_DN1208_c0_g1_i1		28.97	43.9	74968	cellular organisms; Archaea; Euryarchaeota; Thermoplasmata; Thermoplasmatales; Ferroplasmaceae; Ferroplasma;
TRINITY_DN1208_c0_g2_i1		0.53	2.69	74968	cellular organisms; Archaea; Euryarchaeota; Thermoplasmata; Thermoplasmatales; Ferroplasmaceae; Ferroplasma;
TRINITY_DN1209_c0_g1_i1		0	0	1144306	cellular organisms; Bacteria; Proteobacteria; Alphaproteobacteria; Rhizobiales; Rhizobiaceae; Rhizobium/Agrobacterium group; Rhizobium; Rhizobium sp. AP16;
TRINITY_DN1209_c0_g1_i2		130.05	0	261388	cellular organisms; Archaea; Euryarchaeota; Thermoplasmata; Thermoplasmatales; Ferroplasmaceae; Ferroplasma; environmental samples; Ferroplasma sp. Type II;
TRINITY_DN1209_c0_g2_i1		0	0	2	cellular organisms; Bacteria;
TRINITY_DN1209_c0_g2_i2		0	0	1226748	cellular organisms; Bacteria; Terrabacteria group; Actinobacteria; Actinobacteria; Propionibacteriales; Propionibacteriaceae; Cutibacterium; Cutibacterium acnes; Propionibacterium acnes HL042PA3;
TRINITY_DN1210_c0_g1_i1		1469.81	839.6	74968	cellular organisms; Archaea; Euryarchaeota; Thermoplasmata; Thermoplasmatales; Ferroplasmaceae; Ferroplasma;
TRINITY_DN1210_c0_g1_i2		19.26	88.58	74968	cellular organisms; Archaea; Euryarchaeota; Thermoplasmata; Thermoplasmatales; Ferroplasmaceae; Ferroplasma;
TRINITY_DN1211_c0_g1_i1		21.78	12.61	97393	cellular organisms; Archaea; Euryarchaeota; Thermoplasmata; Thermoplasmatales; Ferroplasmaceae; Ferroplasma; Ferroplasma acidarmanus;
TRINITY_DN1211_c0_g2_i1		84.48	57.02	97393	cellular organisms; Archaea; Euryarchaeota; Thermoplasmata; Thermoplasmatales; Ferroplasmaceae; Ferroplasma; Ferroplasma acidarmanus;
TRINITY_DN1212_c0_g1_i1		142.43	158.64	74969	cellular organisms; Archaea; Euryarchaeota; Thermoplasmata; Thermoplasmatales; Ferroplasmaceae; Ferroplasma; Ferroplasma acidiphilum;
TRINITY_DN1213_c0_g1_i1		0	0	1352	cellular organisms; Bacteria; Terrabacteria group; Firmicutes; Bacilli; Lactobacillales; Enterococcaceae; Enterococcus; Enterococcus faecium;
TRINITY_DN1213_c0_g1_i2		0	14.09	33059	cellular organisms; Bacteria; Proteobacteria; Acidithiobacillia; Acidithiobacillales; Acidithiobacillaceae; Acidithiobacillus; Acidithiobacillus caldus;
TRINITY_DN1213_c0_g1_i3	CYOB	6.68	13.26	33059	cellular organisms; Bacteria; Proteobacteria; Acidithiobacillia; Acidithiobacillales; Acidithiobacillaceae; Acidithiobacillus; Acidithiobacillus caldus;
TRINITY_DN1214_c0_g1_i1	CS3HE	0	0	1742973	cellular organisms; Bacteria; Nitrospirae; Nitrospira; Nitrospirales; Nitrospiraceae; Nitrospira; Candidatus Nitrospira nitrificans;
TRINITY_DN1214_c0_g2_i1	CS4F1	72.27	224.45	1841610	cellular organisms; Bacteria; PVC group; Planctomycetes; Planctomycetia; Planctomycetales; Planctomycetaceae; Planctopirus; Planctopirus sp. JC280;
TRINITY_DN1215_c0_g1_i1		91.38	80.58	74969	cellular organisms; Archaea; Euryarchaeota; Thermoplasmata; Thermoplasmatales; Ferroplasmaceae; Ferroplasma; Ferroplasma acidiphilum;
TRINITY_DN1216_c0_g1_i1	AROC	0.3	0.94	2301	cellular organisms; Archaea; Euryarchaeota; Thermoplasmata; Thermoplasmatales;
TRINITY_DN1216_c0_g1_i2	SYA	20.99	85.37	2301	cellular organisms; Archaea; Euryarchaeota; Thermoplasmata; Thermoplasmatales;
TRINITY_DN1217_c0_g1_i1	SYP	67.39	156.34	2301	cellular organisms; Archaea; Euryarchaeota; Thermoplasmata; Thermoplasmatales;
TRINITY_DN1217_c0_g1_i2	SYP	3.74	28.1	2301	cellular organisms; Archaea; Euryarchaeota; Thermoplasmata; Thermoplasmatales;
TRINITY_DN1217_c0_g1_i3	SYP	0	0	2301	cellular organisms; Archaea; Euryarchaeota; Thermoplasmata; Thermoplasmatales;
TRINITY_DN1217_c0_g2_i1	SMC	35.26	73.52	2301	cellular organisms; Archaea; Euryarchaeota; Thermoplasmata; Thermoplasmatales;
TRINITY_DN1218_c0_g1_i1	Y3100	93.02	39.29	74968	cellular organisms; Archaea; Euryarchaeota; Thermoplasmata; Thermoplasmatales; Ferroplasmaceae; Ferroplasma;
TRINITY_DN1218_c0_g1_i2	Y3100	4.65	76.63	74968	cellular organisms; Archaea; Euryarchaeota; Thermoplasmata; Thermoplasmatales; Ferroplasmaceae; Ferroplasma;
TRINITY_DN1219_c0_g1_i1		7.53	4.87	1239	cellular organisms; Bacteria; Terrabacteria group; Firmicutes;
TRINITY_DN1219_c0_g2_i1		7845.89	24842.9	90371	cellular organisms; Bacteria; Proteobacteria; Gammaproteobacteria; Enterobacterales; Enterobacteriaceae; Salmonella; Salmonella enterica; Salmonella enterica subsp. enterica; Salmonella enterica subsp. enterica serovar Typhimurium;
TRINITY_DN1220_c0_g1_i1	PDXA2	236.92	128.08	97393	cellular organisms; Archaea; Euryarchaeota; Thermoplasmata; Thermoplasmatales; Ferroplasmaceae; Ferroplasma; Ferroplasma acidarmanus;
TRINITY_DN1220_c0_g2_i1	PDXA2	0	0	74968	cellular organisms; Archaea; Euryarchaeota; Thermoplasmata; Thermoplasmatales; Ferroplasmaceae; Ferroplasma;
TRINITY_DN1220_c0_g3_i1	PDXA2	5.01	3.61	74968	cellular organisms; Archaea; Euryarchaeota; Thermoplasmata; Thermoplasmatales; Ferroplasmaceae; Ferroplasma;
TRINITY_DN1220_c0_g4_i1		0	3.69	74968	cellular organisms; Archaea; Euryarchaeota; Thermoplasmata; Thermoplasmatales; Ferroplasmaceae; Ferroplasma;
TRINITY_DN1221_c0_g1_i1	GYRA	24.88	100.03	1673428	cellular organisms; Archaea; Euryarchaeota; Thermoplasmata; Thermoplasmatales; Cuniculiplasmataceae; Cuniculiplasma; Cuniculiplasma divulgatum;
TRINITY_DN1221_c0_g2_i1	Y209	0	0	1673428	cellular organisms; Archaea; Euryarchaeota; Thermoplasmata; Thermoplasmatales; Cuniculiplasmataceae; Cuniculiplasma; Cuniculiplasma divulgatum;
TRINITY_DN1221_c0_g3_i1	XYLR	104.21	256.73	2301	cellular organisms; Archaea; Euryarchaeota; Thermoplasmata; Thermoplasmatales;
TRINITY_DN1221_c0_g4_i1	TOP4B	8.94	32.23	2301	cellular organisms; Archaea; Euryarchaeota; Thermoplasmata; Thermoplasmatales;
TRINITY_DN1221_c0_g4_i2	GYRB	22.97	54.25	2301	cellular organisms; Archaea; Euryarchaeota; Thermoplasmata; Thermoplasmatales;
TRINITY_DN1221_c0_g5_i1	TOP4A	15.34	39.55	2301	cellular organisms; Archaea; Euryarchaeota; Thermoplasmata; Thermoplasmatales;
TRINITY_DN1222_c0_g1_i1		156.35	110.97	97393	cellular organisms; Archaea; Euryarchaeota; Thermoplasmata; Thermoplasmatales; Ferroplasmaceae; Ferroplasma; Ferroplasma acidarmanus;
TRINITY_DN1222_c0_g2_i1		301.92	152.07	1838281	cellular organisms; Bacteria; Terrabacteria group; Actinobacteria; Actinobacteria; Streptomycetales; Streptomycetaceae; Streptomyces; Streptomyces sp. SolWspMP-5a-2;
TRINITY_DN1222_c0_g3_i1		10.54	100.86	97393	cellular organisms; Archaea; Euryarchaeota; Thermoplasmata; Thermoplasmatales; Ferroplasmaceae; Ferroplasma; Ferroplasma acidarmanus;
TRINITY_DN1223_c0_g1_i1		18.43	76.54	74968	cellular organisms; Archaea; Euryarchaeota; Thermoplasmata; Thermoplasmatales; Ferroplasmaceae; Ferroplasma;
TRINITY_DN1223_c0_g2_i1		5.98	56.94	74968	cellular organisms; Archaea; Euryarchaeota; Thermoplasmata; Thermoplasmatales; Ferroplasmaceae; Ferroplasma;
TRINITY_DN1224_c0_g1_i1		125.98	0	97393	cellular organisms; Archaea; Euryarchaeota; Thermoplasmata; Thermoplasmatales; Ferroplasmaceae; Ferroplasma; Ferroplasma acidarmanus;
TRINITY_DN1224_c0_g2_i1	IOLF	147.57	91.2	97393	cellular organisms; Archaea; Euryarchaeota; Thermoplasmata; Thermoplasmatales; Ferroplasmaceae; Ferroplasma; Ferroplasma acidarmanus;
TRINITY_DN1224_c0_g2_i2	IOLF	25.85	0	97393	cellular organisms; Archaea; Euryarchaeota; Thermoplasmata; Thermoplasmatales; Ferroplasmaceae; Ferroplasma; Ferroplasma acidarmanus;
TRINITY_DN1225_c0_g1_i1	PURK	0	13.13	74968	cellular organisms; Archaea; Euryarchaeota; Thermoplasmata; Thermoplasmatales; Ferroplasmaceae; Ferroplasma;
TRINITY_DN1225_c0_g2_i1	PURK	19.92	49.8	74969	cellular organisms; Archaea; Euryarchaeota; Thermoplasmata; Thermoplasmatales; Ferroplasmaceae; Ferroplasma; Ferroplasma acidiphilum;
TRINITY_DN1226_c0_g1_i1	AGLUS	30.92	3.41	74968	cellular organisms; Archaea; Euryarchaeota; Thermoplasmata; Thermoplasmatales; Ferroplasmaceae; Ferroplasma;
TRINITY_DN1226_c0_g2_i1		0	0	74969	cellular organisms; Archaea; Euryarchaeota; Thermoplasmata; Thermoplasmatales; Ferroplasmaceae; Ferroplasma; Ferroplasma acidiphilum;
TRINITY_DN1227_c0_g1_i1	UGPC	23.11	61.45	2301	cellular organisms; Archaea; Euryarchaeota; Thermoplasmata; Thermoplasmatales;
TRINITY_DN1227_c0_g2_i1		0	0	0
TRINITY_DN1228_c0_g1_i1		0	125.02	333146	cellular organisms; Archaea; Euryarchaeota; Thermoplasmata; Thermoplasmatales; Ferroplasmaceae; Ferroplasma; Ferroplasma acidarmanus; Ferroplasma acidarmanus fer1;
TRINITY_DN1228_c0_g2_i1	XERC	0	47.43	333146	cellular organisms; Archaea; Euryarchaeota; Thermoplasmata; Thermoplasmatales; Ferroplasmaceae; Ferroplasma; Ferroplasma acidarmanus; Ferroplasma acidarmanus fer1;
TRINITY_DN1228_c0_g2_i2		1877.42	1441.95	333146	cellular organisms; Archaea; Euryarchaeota; Thermoplasmata; Thermoplasmatales; Ferroplasmaceae; Ferroplasma; Ferroplasma acidarmanus; Ferroplasma acidarmanus fer1;
TRINITY_DN1228_c0_g2_i3	XERC	64.73	8.07	333146	cellular organisms; Archaea; Euryarchaeota; Thermoplasmata; Thermoplasmatales; Ferroplasmaceae; Ferroplasma; Ferroplasma acidarmanus; Ferroplasma acidarmanus fer1;
TRINITY_DN1229_c0_g1_i1	Y1607	98.08	75.12	97393	cellular organisms; Archaea; Euryarchaeota; Thermoplasmata; Thermoplasmatales; Ferroplasmaceae; Ferroplasma; Ferroplasma acidarmanus;
TRINITY_DN1229_c0_g2_i1	PGLA	0	2.34	97393	cellular organisms; Archaea; Euryarchaeota; Thermoplasmata; Thermoplasmatales; Ferroplasmaceae; Ferroplasma; Ferroplasma acidarmanus;
TRINITY_DN1229_c0_g3_i1		135.76	71.44	97393	cellular organisms; Archaea; Euryarchaeota; Thermoplasmata; Thermoplasmatales; Ferroplasmaceae; Ferroplasma; Ferroplasma acidarmanus;
TRINITY_DN123_c0_g1_i1		15.44	14.18	74968	cellular organisms; Archaea; Euryarchaeota; Thermoplasmata; Thermoplasmatales; Ferroplasmaceae; Ferroplasma;
TRINITY_DN1230_c0_g1_i1		626.64	257.27	74968	cellular organisms; Archaea; Euryarchaeota; Thermoplasmata; Thermoplasmatales; Ferroplasmaceae; Ferroplasma;
TRINITY_DN1231_c0_g1_i1		0	49.56	97393	cellular organisms; Archaea; Euryarchaeota; Thermoplasmata; Thermoplasmatales; Ferroplasmaceae; Ferroplasma; Ferroplasma acidarmanus;
TRINITY_DN1231_c0_g1_i2		48.84	42.66	97393	cellular organisms; Archaea; Euryarchaeota; Thermoplasmata; Thermoplasmatales; Ferroplasmaceae; Ferroplasma; Ferroplasma acidarmanus;
TRINITY_DN1232_c0_g1_i1	Y182	353.61	141.19	74969	cellular organisms; Archaea; Euryarchaeota; Thermoplasmata; Thermoplasmatales; Ferroplasmaceae; Ferroplasma; Ferroplasma acidiphilum;
TRINITY_DN1233_c0_g1_i1		28.25	11.27	74969	cellular organisms; Archaea; Euryarchaeota; Thermoplasmata; Thermoplasmatales; Ferroplasmaceae; Ferroplasma; Ferroplasma acidiphilum;
TRINITY_DN1233_c0_g2_i1		49.57	5.88	74968	cellular organisms; Archaea; Euryarchaeota; Thermoplasmata; Thermoplasmatales; Ferroplasmaceae; Ferroplasma;
TRINITY_DN1233_c0_g3_i1	HYCD	44.79	18.79	74968	cellular organisms; Archaea; Euryarchaeota; Thermoplasmata; Thermoplasmatales; Ferroplasmaceae; Ferroplasma;
TRINITY_DN1233_c0_g4_i1	HYFC	0	55.32	74968	cellular organisms; Archaea; Euryarchaeota; Thermoplasmata; Thermoplasmatales; Ferroplasmaceae; Ferroplasma;
TRINITY_DN1234_c0_g1_i1	YNCC	26.42	2.95	74969	cellular organisms; Archaea; Euryarchaeota; Thermoplasmata; Thermoplasmatales; Ferroplasmaceae; Ferroplasma; Ferroplasma acidiphilum;
TRINITY_DN1234_c0_g1_i2	YNCC	0	11.1	74969	cellular organisms; Archaea; Euryarchaeota; Thermoplasmata; Thermoplasmatales; Ferroplasmaceae; Ferroplasma; Ferroplasma acidiphilum;
TRINITY_DN1234_c0_g2_i1		0.75	3.71	74969	cellular organisms; Archaea; Euryarchaeota; Thermoplasmata; Thermoplasmatales; Ferroplasmaceae; Ferroplasma; Ferroplasma acidiphilum;
TRINITY_DN1235_c0_g1_i1		2769.64	2128.16	291169	cellular organisms; Bacteria; Proteobacteria; Gammaproteobacteria; Thiotrichales; Piscirickettsiaceae; Methylophaga; Methylophaga muralis;
TRINITY_DN1235_c0_g2_i1		3166.53	1143.9	160808	cellular organisms; Bacteria; Proteobacteria; Acidithiobacillia; Acidithiobacillales; Acidithiobacillaceae; Acidithiobacillus; Acidithiobacillus ferrivorans;
TRINITY_DN1236_c0_g1_i1	PGP	0	10.09	74968	cellular organisms; Archaea; Euryarchaeota; Thermoplasmata; Thermoplasmatales; Ferroplasmaceae; Ferroplasma;
TRINITY_DN1236_c0_g2_i1	PYRC	111.1	96.89	74969	cellular organisms; Archaea; Euryarchaeota; Thermoplasmata; Thermoplasmatales; Ferroplasmaceae; Ferroplasma; Ferroplasma acidiphilum;
TRINITY_DN1237_c0_g1_i1	YAAU	2019.15	950.62	74968	cellular organisms; Archaea; Euryarchaeota; Thermoplasmata; Thermoplasmatales; Ferroplasmaceae; Ferroplasma;
TRINITY_DN1237_c0_g2_i1	YAAU	10.23	6.91	74968	cellular organisms; Archaea; Euryarchaeota; Thermoplasmata; Thermoplasmatales; Ferroplasmaceae; Ferroplasma;
TRINITY_DN1238_c0_g1_i1	SUCHY	155.82	102.25	74969	cellular organisms; Archaea; Euryarchaeota; Thermoplasmata; Thermoplasmatales; Ferroplasmaceae; Ferroplasma; Ferroplasma acidiphilum;
TRINITY_DN1239_c0_g1_i1	YBEC	177.33	437.15	261388	cellular organisms; Archaea; Euryarchaeota; Thermoplasmata; Thermoplasmatales; Ferroplasmaceae; Ferroplasma; environmental samples; Ferroplasma sp. Type II;
TRINITY_DN1239_c0_g2_i1	AGL12	7.14	0	1224	cellular organisms; Bacteria; Proteobacteria;
TRINITY_DN1239_c0_g3_i1	TRA1	0	12.61	261388	cellular organisms; Archaea; Euryarchaeota; Thermoplasmata; Thermoplasmatales; Ferroplasmaceae; Ferroplasma; environmental samples; Ferroplasma sp. Type II;
TRINITY_DN1239_c0_g3_i2	GP5D	43.39	132.55	1265817	cellular organisms; Bacteria; Terrabacteria group; Firmicutes; Bacilli; Bacillales; Listeriaceae; Listeria; Listeria floridensis; Listeria floridensis FSL S10-1187;
TRINITY_DN1239_c0_g3_i3	6OMT	28.11	97.21	49546	cellular organisms; Bacteria; FCB group; Bacteroidetes/Chlorobi group; Bacteroidetes; Flavobacteriia; Flavobacteriales; Flavobacteriaceae;
TRINITY_DN1239_c0_g3_i4	YBEC	0	4.75	507753	cellular organisms; Archaea; Euryarchaeota; Thermoplasmata; Thermoplasmatales; Ferroplasmaceae; Acidiplasma;
TRINITY_DN1239_c0_g3_i5	AGL12	0.38	9.78	80840	cellular organisms; Bacteria; Proteobacteria; Betaproteobacteria; Burkholderiales;
TRINITY_DN1239_c0_g3_i6	6OMT	0	0.94	667135	cellular organisms; Archaea; Euryarchaeota; Thermoplasmata; Thermoplasmatales; unclassified Thermoplasmatales; unclassified Thermoplasmatales (miscellaneous); Thermoplasmatales archaeon A-plasma;
TRINITY_DN1239_c0_g3_i7	YBEC	0	0.05	261388	cellular organisms; Archaea; Euryarchaeota; Thermoplasmata; Thermoplasmatales; Ferroplasmaceae; Ferroplasma; environmental samples; Ferroplasma sp. Type II;
TRINITY_DN1239_c0_g3_i8	TRA1	25.06	83.51	667137	cellular organisms; Archaea; Euryarchaeota; Thermoplasmata; Thermoplasmatales; unclassified Thermoplasmatales; unclassified Thermoplasmatales (miscellaneous); Thermoplasmatales archaeon E-plasma;
TRINITY_DN1239_c0_g4_i1		0	16.32	0
TRINITY_DN124_c0_g1_i1	YAJO	31.97	150.11	1673428	cellular organisms; Archaea; Euryarchaeota; Thermoplasmata; Thermoplasmatales; Cuniculiplasmataceae; Cuniculiplasma; Cuniculiplasma divulgatum;
TRINITY_DN1240_c0_g1_i1	MQND	980.21	750.12	74968	cellular organisms; Archaea; Euryarchaeota; Thermoplasmata; Thermoplasmatales; Ferroplasmaceae; Ferroplasma;
TRINITY_DN1241_c0_g1_i1		151.44	130.86	74969	cellular organisms; Archaea; Euryarchaeota; Thermoplasmata; Thermoplasmatales; Ferroplasmaceae; Ferroplasma; Ferroplasma acidiphilum;
TRINITY_DN1242_c0_g1_i1	VG37	21.47	130.06	1673428	cellular organisms; Archaea; Euryarchaeota; Thermoplasmata; Thermoplasmatales; Cuniculiplasmataceae; Cuniculiplasma; Cuniculiplasma divulgatum;
TRINITY_DN1242_c0_g1_i2	GSPK	3.41	36.79	1673428	cellular organisms; Archaea; Euryarchaeota; Thermoplasmata; Thermoplasmatales; Cuniculiplasmataceae; Cuniculiplasma; Cuniculiplasma divulgatum;
TRINITY_DN1242_c0_g1_i3	GSPK	10.71	48.31	1673428	cellular organisms; Archaea; Euryarchaeota; Thermoplasmata; Thermoplasmatales; Cuniculiplasmataceae; Cuniculiplasma; Cuniculiplasma divulgatum;
TRINITY_DN1243_c0_g1_i1		230.73	177.15	74969	cellular organisms; Archaea; Euryarchaeota; Thermoplasmata; Thermoplasmatales; Ferroplasmaceae; Ferroplasma; Ferroplasma acidiphilum;
TRINITY_DN1244_c0_g1_i1		139.86	100.48	1961111	cellular organisms; Bacteria; Terrabacteria group; Chloroflexi; unclassified Chloroflexi; unclassified Chloroflexi (miscellaneous); Chloroflexi bacterium UTCFX4;
TRINITY_DN1245_c0_g1_i1		0	62.25	74968	cellular organisms; Archaea; Euryarchaeota; Thermoplasmata; Thermoplasmatales; Ferroplasmaceae; Ferroplasma;
TRINITY_DN1245_c0_g1_i2		428.58	234.72	74968	cellular organisms; Archaea; Euryarchaeota; Thermoplasmata; Thermoplasmatales; Ferroplasmaceae; Ferroplasma;
TRINITY_DN1245_c0_g1_i3		10.24	1.62	74968	cellular organisms; Archaea; Euryarchaeota; Thermoplasmata; Thermoplasmatales; Ferroplasmaceae; Ferroplasma;
TRINITY_DN1245_c0_g2_i1		0	6.15	74968	cellular organisms; Archaea; Euryarchaeota; Thermoplasmata; Thermoplasmatales; Ferroplasmaceae; Ferroplasma;
TRINITY_DN1246_c0_g1_i1	YBEC	182.88	42.61	74968	cellular organisms; Archaea; Euryarchaeota; Thermoplasmata; Thermoplasmatales; Ferroplasmaceae; Ferroplasma;
TRINITY_DN1247_c0_g1_i1	Y751	0	23.57	74969	cellular organisms; Archaea; Euryarchaeota; Thermoplasmata; Thermoplasmatales; Ferroplasmaceae; Ferroplasma; Ferroplasma acidiphilum;
TRINITY_DN1247_c0_g1_i2	Y751	142.51	64.05	74969	cellular organisms; Archaea; Euryarchaeota; Thermoplasmata; Thermoplasmatales; Ferroplasmaceae; Ferroplasma; Ferroplasma acidiphilum;
TRINITY_DN1247_c0_g1_i3	Y751	20.55	16.73	74969	cellular organisms; Archaea; Euryarchaeota; Thermoplasmata; Thermoplasmatales; Ferroplasmaceae; Ferroplasma; Ferroplasma acidiphilum;
TRINITY_DN1248_c0_g1_i1	CMOA	158.23	61.85	74969	cellular organisms; Archaea; Euryarchaeota; Thermoplasmata; Thermoplasmatales; Ferroplasmaceae; Ferroplasma; Ferroplasma acidiphilum;
TRINITY_DN1248_c0_g1_i2	CMOA	12.86	5.74	74968	cellular organisms; Archaea; Euryarchaeota; Thermoplasmata; Thermoplasmatales; Ferroplasmaceae; Ferroplasma;
TRINITY_DN1249_c0_g1_i1		182.2	0	74969	cellular organisms; Archaea; Euryarchaeota; Thermoplasmata; Thermoplasmatales; Ferroplasmaceae; Ferroplasma; Ferroplasma acidiphilum;
TRINITY_DN1249_c0_g2_i1	MAIA	111.28	53.1	74969	cellular organisms; Archaea; Euryarchaeota; Thermoplasmata; Thermoplasmatales; Ferroplasmaceae; Ferroplasma; Ferroplasma acidiphilum;
TRINITY_DN125_c0_g1_i1	TRXB	88.67	305.69	2301	cellular organisms; Archaea; Euryarchaeota; Thermoplasmata; Thermoplasmatales;
TRINITY_DN125_c0_g2_i1	TRXB	0	3.39	2301	cellular organisms; Archaea; Euryarchaeota; Thermoplasmata; Thermoplasmatales;
TRINITY_DN1250_c0_g1_i1	MUTS	0	3.74	74968	cellular organisms; Archaea; Euryarchaeota; Thermoplasmata; Thermoplasmatales; Ferroplasmaceae; Ferroplasma;
TRINITY_DN1250_c0_g1_i2	MUTS	23.74	21.19	74968	cellular organisms; Archaea; Euryarchaeota; Thermoplasmata; Thermoplasmatales; Ferroplasmaceae; Ferroplasma;
TRINITY_DN1251_c0_g1_i1		138.64	118.15	74969	cellular organisms; Archaea; Euryarchaeota; Thermoplasmata; Thermoplasmatales; Ferroplasmaceae; Ferroplasma; Ferroplasma acidiphilum;
TRINITY_DN1252_c0_g1_i1	YEAC	0	1.11	1673428	cellular organisms; Archaea; Euryarchaeota; Thermoplasmata; Thermoplasmatales; Cuniculiplasmataceae; Cuniculiplasma; Cuniculiplasma divulgatum;
TRINITY_DN1252_c0_g1_i2	HELX	33.03	106.24	1673428	cellular organisms; Archaea; Euryarchaeota; Thermoplasmata; Thermoplasmatales; Cuniculiplasmataceae; Cuniculiplasma; Cuniculiplasma divulgatum;
TRINITY_DN1252_c0_g2_i1	HEM2	58.74	202.18	2301	cellular organisms; Archaea; Euryarchaeota; Thermoplasmata; Thermoplasmatales;
TRINITY_DN1253_c0_g1_i1	GMHA	357.28	290.26	74969	cellular organisms; Archaea; Euryarchaeota; Thermoplasmata; Thermoplasmatales; Ferroplasmaceae; Ferroplasma; Ferroplasma acidiphilum;
TRINITY_DN1253_c0_g1_i2	GMHA	0	40.24	97393	cellular organisms; Archaea; Euryarchaeota; Thermoplasmata; Thermoplasmatales; Ferroplasmaceae; Ferroplasma; Ferroplasma acidarmanus;
TRINITY_DN1254_c0_g1_i1	YWZG	34.7	91.36	1673428	cellular organisms; Archaea; Euryarchaeota; Thermoplasmata; Thermoplasmatales; Cuniculiplasmataceae; Cuniculiplasma; Cuniculiplasma divulgatum;
TRINITY_DN1254_c0_g1_i2	TNPA	34.8	108.15	2301	cellular organisms; Archaea; Euryarchaeota; Thermoplasmata; Thermoplasmatales;
TRINITY_DN1254_c0_g1_i3	TNPA	27.08	53.13	50339	cellular organisms; Archaea; Euryarchaeota; Thermoplasmata; Thermoplasmatales; Thermoplasmataceae; Thermoplasma; Thermoplasma volcanium;
TRINITY_DN1254_c0_g1_i4	TNPA	2.2	5.41	50339	cellular organisms; Archaea; Euryarchaeota; Thermoplasmata; Thermoplasmatales; Thermoplasmataceae; Thermoplasma; Thermoplasma volcanium;
TRINITY_DN1255_c0_g1_i1	PCP	0	33.18	2284	cellular organisms; Archaea; TACK group; Crenarchaeota; Thermoprotei; Sulfolobales; Sulfolobaceae; Sulfolobus;
TRINITY_DN1255_c0_g1_i2	PCP	580.69	296.45	2284	cellular organisms; Archaea; TACK group; Crenarchaeota; Thermoprotei; Sulfolobales; Sulfolobaceae; Sulfolobus;
TRINITY_DN1256_c0_g1_i1		0	0	74969	cellular organisms; Archaea; Euryarchaeota; Thermoplasmata; Thermoplasmatales; Ferroplasmaceae; Ferroplasma; Ferroplasma acidiphilum;
TRINITY_DN1256_c0_g2_i1		429.69	163.66	74969	cellular organisms; Archaea; Euryarchaeota; Thermoplasmata; Thermoplasmatales; Ferroplasmaceae; Ferroplasma; Ferroplasma acidiphilum;
TRINITY_DN1256_c0_g2_i2		0	15.03	74968	cellular organisms; Archaea; Euryarchaeota; Thermoplasmata; Thermoplasmatales; Ferroplasmaceae; Ferroplasma;
TRINITY_DN1257_c0_g1_i1		167.79	91.48	97393	cellular organisms; Archaea; Euryarchaeota; Thermoplasmata; Thermoplasmatales; Ferroplasmaceae; Ferroplasma; Ferroplasma acidarmanus;
TRINITY_DN1257_c0_g1_i2		805.48	378.98	97393	cellular organisms; Archaea; Euryarchaeota; Thermoplasmata; Thermoplasmatales; Ferroplasmaceae; Ferroplasma; Ferroplasma acidarmanus;
TRINITY_DN1257_c0_g2_i1		24.65	0	97393	cellular organisms; Archaea; Euryarchaeota; Thermoplasmata; Thermoplasmatales; Ferroplasmaceae; Ferroplasma; Ferroplasma acidarmanus;
TRINITY_DN1257_c1_g1_i1	YUXN	385.93	230.74	74968	cellular organisms; Archaea; Euryarchaeota; Thermoplasmata; Thermoplasmatales; Ferroplasmaceae; Ferroplasma;
TRINITY_DN1258_c0_g1_i1	PPIL1	782.51	587.94	74968	cellular organisms; Archaea; Euryarchaeota; Thermoplasmata; Thermoplasmatales; Ferroplasmaceae; Ferroplasma;
TRINITY_DN1259_c0_g1_i1	NEP1	572.92	309.02	74968	cellular organisms; Archaea; Euryarchaeota; Thermoplasmata; Thermoplasmatales; Ferroplasmaceae; Ferroplasma;
TRINITY_DN1260_c0_g1_i1	Y964	186.16	132.25	507754	cellular organisms; Archaea; Euryarchaeota; Thermoplasmata; Thermoplasmatales; Ferroplasmaceae; Acidiplasma; Acidiplasma aeolicum;
TRINITY_DN1260_c0_g2_i1	REG5	15.86	0	1802198	cellular organisms; Bacteria; Spirochaetes; unclassified Spirochaetes; Spirochaetes bacterium RIFOXYC1_FULL_54_7;
TRINITY_DN1261_c0_g1_i1	MABO1	13.6	53.85	261391	cellular organisms; Archaea; Euryarchaeota; Thermoplasmata; Thermoplasmatales; unclassified Thermoplasmatales; unclassified Thermoplasmatales (miscellaneous); Thermoplasmatales archaeon Gpl;
TRINITY_DN1261_c0_g2_i1	PG18	1.71	0	2301	cellular organisms; Archaea; Euryarchaeota; Thermoplasmata; Thermoplasmatales;
TRINITY_DN1262_c0_g1_i1	GAD	2.98	18.41	74969	cellular organisms; Archaea; Euryarchaeota; Thermoplasmata; Thermoplasmatales; Ferroplasmaceae; Ferroplasma; Ferroplasma acidiphilum;
TRINITY_DN1262_c0_g1_i2	GAD	23.85	12.03	97393	cellular organisms; Archaea; Euryarchaeota; Thermoplasmata; Thermoplasmatales; Ferroplasmaceae; Ferroplasma; Ferroplasma acidarmanus;
TRINITY_DN1263_c0_g1_i1	RL10E	1303.91	984.64	74968	cellular organisms; Archaea; Euryarchaeota; Thermoplasmata; Thermoplasmatales; Ferroplasmaceae; Ferroplasma;
TRINITY_DN1264_c0_g1_i1		52.88	16.07	160808	cellular organisms; Bacteria; Proteobacteria; Acidithiobacillia; Acidithiobacillales; Acidithiobacillaceae; Acidithiobacillus; Acidithiobacillus ferrivorans;
TRINITY_DN1265_c0_g1_i1		0	3	74968	cellular organisms; Archaea; Euryarchaeota; Thermoplasmata; Thermoplasmatales; Ferroplasmaceae; Ferroplasma;
TRINITY_DN1265_c0_g2_i1	YDFJ	45.44	43.81	74968	cellular organisms; Archaea; Euryarchaeota; Thermoplasmata; Thermoplasmatales; Ferroplasmaceae; Ferroplasma;
TRINITY_DN1265_c0_g2_i2	YDFJ	0	9.47	97393	cellular organisms; Archaea; Euryarchaeota; Thermoplasmata; Thermoplasmatales; Ferroplasmaceae; Ferroplasma; Ferroplasma acidarmanus;
TRINITY_DN1266_c0_g1_i1	Y941	0	21.87	74968	cellular organisms; Archaea; Euryarchaeota; Thermoplasmata; Thermoplasmatales; Ferroplasmaceae; Ferroplasma;
TRINITY_DN1266_c0_g1_i2	OGT1	268.68	151.3	74968	cellular organisms; Archaea; Euryarchaeota; Thermoplasmata; Thermoplasmatales; Ferroplasmaceae; Ferroplasma;
TRINITY_DN1267_c0_g1_i1		61.57	29.63	97393	cellular organisms; Archaea; Euryarchaeota; Thermoplasmata; Thermoplasmatales; Ferroplasmaceae; Ferroplasma; Ferroplasma acidarmanus;
TRINITY_DN1268_c0_g1_i1	MENG	207.78	101.94	74968	cellular organisms; Archaea; Euryarchaeota; Thermoplasmata; Thermoplasmatales; Ferroplasmaceae; Ferroplasma;
TRINITY_DN1269_c0_g1_i1		1433.19	796.78	97393	cellular organisms; Archaea; Euryarchaeota; Thermoplasmata; Thermoplasmatales; Ferroplasmaceae; Ferroplasma; Ferroplasma acidarmanus;
TRINITY_DN1269_c0_g1_i2		4.79	25.24	74968	cellular organisms; Archaea; Euryarchaeota; Thermoplasmata; Thermoplasmatales; Ferroplasmaceae; Ferroplasma;
TRINITY_DN1270_c0_g1_i1		0	27.45	2718	cellular organisms; Bacteria; Proteobacteria; Gammaproteobacteria; Cardiobacteriales; Cardiobacteriaceae; Cardiobacterium; Cardiobacterium hominis;
TRINITY_DN1270_c0_g2_i1		0	14.82	1280672	cellular organisms; Bacteria; Terrabacteria group; Firmicutes; Clostridia; Clostridiales; Lachnospiraceae; Butyrivibrio; Butyrivibrio sp. AC2005;
TRINITY_DN1270_c0_g3_i1		11.24	24.69	131567	cellular organisms;
TRINITY_DN1271_c0_g1_i1	RIBZ	347.39	343.66	74968	cellular organisms; Archaea; Euryarchaeota; Thermoplasmata; Thermoplasmatales; Ferroplasmaceae; Ferroplasma;
TRINITY_DN1271_c0_g1_i2	TRA2	0	1.41	74969	cellular organisms; Archaea; Euryarchaeota; Thermoplasmata; Thermoplasmatales; Ferroplasmaceae; Ferroplasma; Ferroplasma acidiphilum;
TRINITY_DN1271_c0_g1_i3	TRA2	12.68	19.43	74968	cellular organisms; Archaea; Euryarchaeota; Thermoplasmata; Thermoplasmatales; Ferroplasmaceae; Ferroplasma;
TRINITY_DN1272_c0_g1_i1		0	0	1351	cellular organisms; Bacteria; Terrabacteria group; Firmicutes; Bacilli; Lactobacillales; Enterococcaceae; Enterococcus; Enterococcus faecalis;
TRINITY_DN1272_c0_g2_i1		0	0	131567	cellular organisms;
TRINITY_DN1272_c0_g3_i1		0	8.89	33059	cellular organisms; Bacteria; Proteobacteria; Acidithiobacillia; Acidithiobacillales; Acidithiobacillaceae; Acidithiobacillus; Acidithiobacillus caldus;
TRINITY_DN1272_c0_g4_i1		0	0	2	cellular organisms; Bacteria;
TRINITY_DN1272_c0_g5_i1		0	0	1436723	cellular organisms; Bacteria; Terrabacteria group; Actinobacteria; Actinobacteria; Corynebacteriales; Mycobacteriaceae; Mycobacterium; Mycobacterium gastri; Mycobacterium gastri 'Wayne';
TRINITY_DN1272_c0_g6_i1		0	0	33059	cellular organisms; Bacteria; Proteobacteria; Acidithiobacillia; Acidithiobacillales; Acidithiobacillaceae; Acidithiobacillus; Acidithiobacillus caldus;
TRINITY_DN1273_c0_g1_i1	MTC1	50.68	43.49	74969	cellular organisms; Archaea; Euryarchaeota; Thermoplasmata; Thermoplasmatales; Ferroplasmaceae; Ferroplasma; Ferroplasma acidiphilum;
TRINITY_DN1273_c0_g2_i1		0	6.83	97393	cellular organisms; Archaea; Euryarchaeota; Thermoplasmata; Thermoplasmatales; Ferroplasmaceae; Ferroplasma; Ferroplasma acidarmanus;
TRINITY_DN1274_c0_g1_i1	PNPH	611.67	347.79	74969	cellular organisms; Archaea; Euryarchaeota; Thermoplasmata; Thermoplasmatales; Ferroplasmaceae; Ferroplasma; Ferroplasma acidiphilum;
TRINITY_DN1275_c0_g1_i1	Y1127	68.56	46.48	97393	cellular organisms; Archaea; Euryarchaeota; Thermoplasmata; Thermoplasmatales; Ferroplasmaceae; Ferroplasma; Ferroplasma acidarmanus;
TRINITY_DN1275_c0_g1_i2	Y1127	4.57	16.12	74969	cellular organisms; Archaea; Euryarchaeota; Thermoplasmata; Thermoplasmatales; Ferroplasmaceae; Ferroplasma; Ferroplasma acidiphilum;
TRINITY_DN1276_c0_g1_i1		0	2.45	333146	cellular organisms; Archaea; Euryarchaeota; Thermoplasmata; Thermoplasmatales; Ferroplasmaceae; Ferroplasma; Ferroplasma acidarmanus; Ferroplasma acidarmanus fer1;
TRINITY_DN1276_c0_g1_i2		118.71	29.95	97393	cellular organisms; Archaea; Euryarchaeota; Thermoplasmata; Thermoplasmatales; Ferroplasmaceae; Ferroplasma; Ferroplasma acidarmanus;
TRINITY_DN1276_c0_g1_i3		173.23	55.03	97393	cellular organisms; Archaea; Euryarchaeota; Thermoplasmata; Thermoplasmatales; Ferroplasmaceae; Ferroplasma; Ferroplasma acidarmanus;
TRINITY_DN1277_c0_g1_i1	CAS1B	1088	572	97393	cellular organisms; Archaea; Euryarchaeota; Thermoplasmata; Thermoplasmatales; Ferroplasmaceae; Ferroplasma; Ferroplasma acidarmanus;
TRINITY_DN1278_c0_g1_i1		1166.86	573.63	74968	cellular organisms; Archaea; Euryarchaeota; Thermoplasmata; Thermoplasmatales; Ferroplasmaceae; Ferroplasma;
TRINITY_DN1279_c0_g1_i1		1148.94	710.44	74969	cellular organisms; Archaea; Euryarchaeota; Thermoplasmata; Thermoplasmatales; Ferroplasmaceae; Ferroplasma; Ferroplasma acidiphilum;
TRINITY_DN1279_c0_g1_i2		3.13	27.35	74969	cellular organisms; Archaea; Euryarchaeota; Thermoplasmata; Thermoplasmatales; Ferroplasmaceae; Ferroplasma; Ferroplasma acidiphilum;
TRINITY_DN1280_c0_g1_i1	AGX1	18.48	66.97	97393	cellular organisms; Archaea; Euryarchaeota; Thermoplasmata; Thermoplasmatales; Ferroplasmaceae; Ferroplasma; Ferroplasma acidarmanus;
TRINITY_DN1280_c0_g1_i2	AGX1	586.54	144.97	97393	cellular organisms; Archaea; Euryarchaeota; Thermoplasmata; Thermoplasmatales; Ferroplasmaceae; Ferroplasma; Ferroplasma acidarmanus;
TRINITY_DN1281_c0_g1_i1		1196.25	815.32	74969	cellular organisms; Archaea; Euryarchaeota; Thermoplasmata; Thermoplasmatales; Ferroplasmaceae; Ferroplasma; Ferroplasma acidiphilum;
TRINITY_DN1281_c0_g2_i1		77.63	964.89	97393	cellular organisms; Archaea; Euryarchaeota; Thermoplasmata; Thermoplasmatales; Ferroplasmaceae; Ferroplasma; Ferroplasma acidarmanus;
TRINITY_DN1282_c0_g1_i1	MTL21	16.07	111.96	2209	cellular organisms; Archaea; Euryarchaeota; Methanomicrobia; Methanosarcinales; Methanosarcinaceae; Methanosarcina; Methanosarcina mazei;
TRINITY_DN1283_c0_g1_i1	Y3504	43.29	27.4	97393	cellular organisms; Archaea; Euryarchaeota; Thermoplasmata; Thermoplasmatales; Ferroplasmaceae; Ferroplasma; Ferroplasma acidarmanus;
TRINITY_DN1283_c0_g1_i2		0	0	97393	cellular organisms; Archaea; Euryarchaeota; Thermoplasmata; Thermoplasmatales; Ferroplasmaceae; Ferroplasma; Ferroplasma acidarmanus;
TRINITY_DN1284_c0_g1_i1	YHBE	28.71	81.69	1673428	cellular organisms; Archaea; Euryarchaeota; Thermoplasmata; Thermoplasmatales; Cuniculiplasmataceae; Cuniculiplasma; Cuniculiplasma divulgatum;
TRINITY_DN1284_c0_g1_i2		0	25.42	1673428	cellular organisms; Archaea; Euryarchaeota; Thermoplasmata; Thermoplasmatales; Cuniculiplasmataceae; Cuniculiplasma; Cuniculiplasma divulgatum;
TRINITY_DN1284_c0_g2_i1		0	5.29	2301	cellular organisms; Archaea; Euryarchaeota; Thermoplasmata; Thermoplasmatales;
TRINITY_DN1285_c0_g1_i1	UBAA	58.36	76.16	74968	cellular organisms; Archaea; Euryarchaeota; Thermoplasmata; Thermoplasmatales; Ferroplasmaceae; Ferroplasma;
TRINITY_DN1285_c0_g1_i2	UBAA	49.37	30.73	74968	cellular organisms; Archaea; Euryarchaeota; Thermoplasmata; Thermoplasmatales; Ferroplasmaceae; Ferroplasma;
TRINITY_DN1286_c0_g1_i1		0	0	1352	cellular organisms; Bacteria; Terrabacteria group; Firmicutes; Bacilli; Lactobacillales; Enterococcaceae; Enterococcus; Enterococcus faecium;
TRINITY_DN1286_c0_g1_i2		80.32	0	0
TRINITY_DN1286_c0_g1_i3		64.47	5.02	1352	cellular organisms; Bacteria; Terrabacteria group; Firmicutes; Bacilli; Lactobacillales; Enterococcaceae; Enterococcus; Enterococcus faecium;
TRINITY_DN1286_c0_g1_i4		0	0	0
TRINITY_DN1286_c0_g1_i5		0	0	131567	cellular organisms;
TRINITY_DN1287_c0_g1_i1	AGL12	149.06	119.05	74969	cellular organisms; Archaea; Euryarchaeota; Thermoplasmata; Thermoplasmatales; Ferroplasmaceae; Ferroplasma; Ferroplasma acidiphilum;
TRINITY_DN1287_c0_g1_i2	RMLB2	2	9.64	74969	cellular organisms; Archaea; Euryarchaeota; Thermoplasmata; Thermoplasmatales; Ferroplasmaceae; Ferroplasma; Ferroplasma acidiphilum;
TRINITY_DN1287_c0_g2_i1		94.44	0	97393	cellular organisms; Archaea; Euryarchaeota; Thermoplasmata; Thermoplasmatales; Ferroplasmaceae; Ferroplasma; Ferroplasma acidarmanus;
TRINITY_DN1288_c0_g1_i1	Y108	0	9.57	97393	cellular organisms; Archaea; Euryarchaeota; Thermoplasmata; Thermoplasmatales; Ferroplasmaceae; Ferroplasma; Ferroplasma acidarmanus;
TRINITY_DN1288_c0_g1_i2	Y108	127.08	69.82	97393	cellular organisms; Archaea; Euryarchaeota; Thermoplasmata; Thermoplasmatales; Ferroplasmaceae; Ferroplasma; Ferroplasma acidarmanus;
TRINITY_DN1288_c0_g2_i1		0	27.21	97393	cellular organisms; Archaea; Euryarchaeota; Thermoplasmata; Thermoplasmatales; Ferroplasmaceae; Ferroplasma; Ferroplasma acidarmanus;
TRINITY_DN1289_c0_g1_i1	NANT2	144.01	93.96	74968	cellular organisms; Archaea; Euryarchaeota; Thermoplasmata; Thermoplasmatales; Ferroplasmaceae; Ferroplasma;
TRINITY_DN1289_c0_g1_i2		0	21.84	74968	cellular organisms; Archaea; Euryarchaeota; Thermoplasmata; Thermoplasmatales; Ferroplasmaceae; Ferroplasma;
TRINITY_DN1289_c0_g1_i3		127.44	87.72	74968	cellular organisms; Archaea; Euryarchaeota; Thermoplasmata; Thermoplasmatales; Ferroplasmaceae; Ferroplasma;
TRINITY_DN1290_c0_g1_i1	YBEC	9523.06	5767.94	74969	cellular organisms; Archaea; Euryarchaeota; Thermoplasmata; Thermoplasmatales; Ferroplasmaceae; Ferroplasma; Ferroplasma acidiphilum;
TRINITY_DN1291_c0_g1_i1		49.8	37.67	74968	cellular organisms; Archaea; Euryarchaeota; Thermoplasmata; Thermoplasmatales; Ferroplasmaceae; Ferroplasma;
TRINITY_DN1291_c0_g1_i2	Y1250	43.56	32.15	97393	cellular organisms; Archaea; Euryarchaeota; Thermoplasmata; Thermoplasmatales; Ferroplasmaceae; Ferroplasma; Ferroplasma acidarmanus;
TRINITY_DN1292_c0_g1_i1		0	0	2	cellular organisms; Bacteria;
TRINITY_DN1292_c0_g1_i2		5.08	17.21	32008	cellular organisms; Bacteria; Proteobacteria; Betaproteobacteria; Burkholderiales; Burkholderiaceae; Burkholderia;
TRINITY_DN1292_c0_g2_i1		159.59	0	1352	cellular organisms; Bacteria; Terrabacteria group; Firmicutes; Bacilli; Lactobacillales; Enterococcaceae; Enterococcus; Enterococcus faecium;
TRINITY_DN1293_c0_g1_i1		20.67	0	74969	cellular organisms; Archaea; Euryarchaeota; Thermoplasmata; Thermoplasmatales; Ferroplasmaceae; Ferroplasma; Ferroplasma acidiphilum;
TRINITY_DN1293_c0_g1_i2	YECE	30.92	29.95	74969	cellular organisms; Archaea; Euryarchaeota; Thermoplasmata; Thermoplasmatales; Ferroplasmaceae; Ferroplasma; Ferroplasma acidiphilum;
TRINITY_DN1293_c0_g2_i1		6.83	15.85	74969	cellular organisms; Archaea; Euryarchaeota; Thermoplasmata; Thermoplasmatales; Ferroplasmaceae; Ferroplasma; Ferroplasma acidiphilum;
TRINITY_DN1294_c0_g1_i1	VAPC3	223.19	231.24	74968	cellular organisms; Archaea; Euryarchaeota; Thermoplasmata; Thermoplasmatales; Ferroplasmaceae; Ferroplasma;
TRINITY_DN1295_c0_g1_i1		52.1	151.48	332102	cellular organisms; Bacteria; FCB group; Bacteroidetes/Chlorobi group; Bacteroidetes; Flavobacteriia; Flavobacteriales; Crocinitomicaceae; Fluviicola;
TRINITY_DN1295_c0_g1_i2		0	0	0
TRINITY_DN1295_c0_g1_i3		169.2	405.55	0
TRINITY_DN1295_c0_g2_i1		73.68	76.8	0
TRINITY_DN1295_c0_g2_i2		27.46	59.6	0
TRINITY_DN1295_c0_g2_i3		0	1109.53	0
TRINITY_DN1295_c0_g2_i4		0	71.65	0
TRINITY_DN1295_c0_g3_i1		0	10.98	0
TRINITY_DN1296_c0_g1_i1	AOX1	134.13	103.18	74969	cellular organisms; Archaea; Euryarchaeota; Thermoplasmata; Thermoplasmatales; Ferroplasmaceae; Ferroplasma; Ferroplasma acidiphilum;
TRINITY_DN1296_c0_g1_i2	AOX1	96.61	94.07	74969	cellular organisms; Archaea; Euryarchaeota; Thermoplasmata; Thermoplasmatales; Ferroplasmaceae; Ferroplasma; Ferroplasma acidiphilum;
TRINITY_DN1296_c0_g1_i3	AOX1	9.61	0	74969	cellular organisms; Archaea; Euryarchaeota; Thermoplasmata; Thermoplasmatales; Ferroplasmaceae; Ferroplasma; Ferroplasma acidiphilum;
TRINITY_DN1297_c0_g1_i1	Y1533	9.93	28.83	2301	cellular organisms; Archaea; Euryarchaeota; Thermoplasmata; Thermoplasmatales;
TRINITY_DN1297_c0_g2_i1	Y1533	28.76	78.06	2301	cellular organisms; Archaea; Euryarchaeota; Thermoplasmata; Thermoplasmatales;
TRINITY_DN1297_c1_g1_i1	SYN	9.17	0	74968	cellular organisms; Archaea; Euryarchaeota; Thermoplasmata; Thermoplasmatales; Ferroplasmaceae; Ferroplasma;
TRINITY_DN1297_c1_g1_i2	SYN	0	4.15	74968	cellular organisms; Archaea; Euryarchaeota; Thermoplasmata; Thermoplasmatales; Ferroplasmaceae; Ferroplasma;
TRINITY_DN1297_c1_g1_i3	SYN	381.86	241.53	74968	cellular organisms; Archaea; Euryarchaeota; Thermoplasmata; Thermoplasmatales; Ferroplasmaceae; Ferroplasma;
TRINITY_DN1298_c0_g1_i1	CYSM	191.71	161.57	74969	cellular organisms; Archaea; Euryarchaeota; Thermoplasmata; Thermoplasmatales; Ferroplasmaceae; Ferroplasma; Ferroplasma acidiphilum;
TRINITY_DN1299_c0_g1_i1	NORW	0	11.91	74968	cellular organisms; Archaea; Euryarchaeota; Thermoplasmata; Thermoplasmatales; Ferroplasmaceae; Ferroplasma;
TRINITY_DN1299_c0_g1_i2	NORW	142.97	124.81	74968	cellular organisms; Archaea; Euryarchaeota; Thermoplasmata; Thermoplasmatales; Ferroplasmaceae; Ferroplasma;
TRINITY_DN13_c0_g1_i1	EFTU	0	40.81	33059	cellular organisms; Bacteria; Proteobacteria; Acidithiobacillia; Acidithiobacillales; Acidithiobacillaceae; Acidithiobacillus; Acidithiobacillus caldus;
TRINITY_DN130_c0_g1_i1		0	16.09	273116	cellular organisms; Archaea; Euryarchaeota; Thermoplasmata; Thermoplasmatales; Thermoplasmataceae; Thermoplasma; Thermoplasma volcanium; Thermoplasma volcanium GSS1;
TRINITY_DN1300_c0_g1_i1	UDGA	42.95	30.33	74969	cellular organisms; Archaea; Euryarchaeota; Thermoplasmata; Thermoplasmatales; Ferroplasmaceae; Ferroplasma; Ferroplasma acidiphilum;
TRINITY_DN1300_c0_g2_i1	AP4A	0	7.5	74969	cellular organisms; Archaea; Euryarchaeota; Thermoplasmata; Thermoplasmatales; Ferroplasmaceae; Ferroplasma; Ferroplasma acidiphilum;
TRINITY_DN1300_c1_g1_i1		0	22.48	74968	cellular organisms; Archaea; Euryarchaeota; Thermoplasmata; Thermoplasmatales; Ferroplasmaceae; Ferroplasma;
TRINITY_DN1300_c1_g1_i2	Y319	316.87	205.36	74968	cellular organisms; Archaea; Euryarchaeota; Thermoplasmata; Thermoplasmatales; Ferroplasmaceae; Ferroplasma;
TRINITY_DN1300_c1_g1_i3	Y319	23.34	22.06	74968	cellular organisms; Archaea; Euryarchaeota; Thermoplasmata; Thermoplasmatales; Ferroplasmaceae; Ferroplasma;
TRINITY_DN1300_c1_g1_i4		0	0	74968	cellular organisms; Archaea; Euryarchaeota; Thermoplasmata; Thermoplasmatales; Ferroplasmaceae; Ferroplasma;
TRINITY_DN1301_c0_g1_i1	FLPA	0	21.35	97393	cellular organisms; Archaea; Euryarchaeota; Thermoplasmata; Thermoplasmatales; Ferroplasmaceae; Ferroplasma; Ferroplasma acidarmanus;
TRINITY_DN1301_c0_g1_i2	FLPA	0	8.6	74968	cellular organisms; Archaea; Euryarchaeota; Thermoplasmata; Thermoplasmatales; Ferroplasmaceae; Ferroplasma;
TRINITY_DN1301_c0_g1_i3	FLPA	80.74	48.04	97393	cellular organisms; Archaea; Euryarchaeota; Thermoplasmata; Thermoplasmatales; Ferroplasmaceae; Ferroplasma; Ferroplasma acidarmanus;
TRINITY_DN1301_c0_g1_i4	FLPA	0	0	97393	cellular organisms; Archaea; Euryarchaeota; Thermoplasmata; Thermoplasmatales; Ferroplasmaceae; Ferroplasma; Ferroplasma acidarmanus;
TRINITY_DN1302_c0_g1_i1	EGY1	257.71	203.04	74969	cellular organisms; Archaea; Euryarchaeota; Thermoplasmata; Thermoplasmatales; Ferroplasmaceae; Ferroplasma; Ferroplasma acidiphilum;
TRINITY_DN1302_c0_g1_i2	EGY2	13.02	10.64	74969	cellular organisms; Archaea; Euryarchaeota; Thermoplasmata; Thermoplasmatales; Ferroplasmaceae; Ferroplasma; Ferroplasma acidiphilum;
TRINITY_DN1302_c0_g2_i1		22.45	0	0
TRINITY_DN1303_c0_g1_i1	TYRA	0	1.7	74968	cellular organisms; Archaea; Euryarchaeota; Thermoplasmata; Thermoplasmatales; Ferroplasmaceae; Ferroplasma;
TRINITY_DN1303_c0_g2_i1	Y550	158.54	138.72	74968	cellular organisms; Archaea; Euryarchaeota; Thermoplasmata; Thermoplasmatales; Ferroplasmaceae; Ferroplasma;
TRINITY_DN1303_c0_g2_i2	Y550	38.12	21.18	74968	cellular organisms; Archaea; Euryarchaeota; Thermoplasmata; Thermoplasmatales; Ferroplasmaceae; Ferroplasma;
TRINITY_DN1304_c0_g1_i1		35.74	173.49	74968	cellular organisms; Archaea; Euryarchaeota; Thermoplasmata; Thermoplasmatales; Ferroplasmaceae; Ferroplasma;
TRINITY_DN1304_c0_g1_i2		17.43	41.69	74969	cellular organisms; Archaea; Euryarchaeota; Thermoplasmata; Thermoplasmatales; Ferroplasmaceae; Ferroplasma; Ferroplasma acidiphilum;
TRINITY_DN1304_c0_g1_i3		1212.78	340.63	74969	cellular organisms; Archaea; Euryarchaeota; Thermoplasmata; Thermoplasmatales; Ferroplasmaceae; Ferroplasma; Ferroplasma acidiphilum;
TRINITY_DN1305_c0_g1_i1		0	12.68	74969	cellular organisms; Archaea; Euryarchaeota; Thermoplasmata; Thermoplasmatales; Ferroplasmaceae; Ferroplasma; Ferroplasma acidiphilum;
TRINITY_DN1305_c0_g1_i2		33.3	57.38	74969	cellular organisms; Archaea; Euryarchaeota; Thermoplasmata; Thermoplasmatales; Ferroplasmaceae; Ferroplasma; Ferroplasma acidiphilum;
TRINITY_DN1305_c0_g1_i3		10.21	17.81	74969	cellular organisms; Archaea; Euryarchaeota; Thermoplasmata; Thermoplasmatales; Ferroplasmaceae; Ferroplasma; Ferroplasma acidiphilum;
TRINITY_DN1305_c0_g1_i4		0	14.45	74969	cellular organisms; Archaea; Euryarchaeota; Thermoplasmata; Thermoplasmatales; Ferroplasmaceae; Ferroplasma; Ferroplasma acidiphilum;
TRINITY_DN1305_c0_g1_i5		114.07	27.95	74969	cellular organisms; Archaea; Euryarchaeota; Thermoplasmata; Thermoplasmatales; Ferroplasmaceae; Ferroplasma; Ferroplasma acidiphilum;
TRINITY_DN1306_c0_g1_i1	Y1544	32.12	27.14	74969	cellular organisms; Archaea; Euryarchaeota; Thermoplasmata; Thermoplasmatales; Ferroplasmaceae; Ferroplasma; Ferroplasma acidiphilum;
TRINITY_DN1306_c0_g1_i2		0	7.34	74969	cellular organisms; Archaea; Euryarchaeota; Thermoplasmata; Thermoplasmatales; Ferroplasmaceae; Ferroplasma; Ferroplasma acidiphilum;
TRINITY_DN1307_c0_g1_i1	RISC	119.46	72.4	74969	cellular organisms; Archaea; Euryarchaeota; Thermoplasmata; Thermoplasmatales; Ferroplasmaceae; Ferroplasma; Ferroplasma acidiphilum;
TRINITY_DN1307_c0_g1_i2	RIBB	0	0	74969	cellular organisms; Archaea; Euryarchaeota; Thermoplasmata; Thermoplasmatales; Ferroplasmaceae; Ferroplasma; Ferroplasma acidiphilum;
TRINITY_DN1307_c0_g2_i1		0	10.71	74969	cellular organisms; Archaea; Euryarchaeota; Thermoplasmata; Thermoplasmatales; Ferroplasmaceae; Ferroplasma; Ferroplasma acidiphilum;
TRINITY_DN1308_c0_g1_i1	RFBU	392.5	348.33	74969	cellular organisms; Archaea; Euryarchaeota; Thermoplasmata; Thermoplasmatales; Ferroplasmaceae; Ferroplasma; Ferroplasma acidiphilum;
TRINITY_DN1309_c0_g1_i1		0	0	97393	cellular organisms; Archaea; Euryarchaeota; Thermoplasmata; Thermoplasmatales; Ferroplasmaceae; Ferroplasma; Ferroplasma acidarmanus;
TRINITY_DN1309_c0_g2_i1	Y516	15.49	10.36	74969	cellular organisms; Archaea; Euryarchaeota; Thermoplasmata; Thermoplasmatales; Ferroplasmaceae; Ferroplasma; Ferroplasma acidiphilum;
TRINITY_DN1310_c0_g1_i1	RS15	569.91	518.99	74968	cellular organisms; Archaea; Euryarchaeota; Thermoplasmata; Thermoplasmatales; Ferroplasmaceae; Ferroplasma;
TRINITY_DN1311_c0_g1_i1	CISY	391.62	247.98	74968	cellular organisms; Archaea; Euryarchaeota; Thermoplasmata; Thermoplasmatales; Ferroplasmaceae; Ferroplasma;
TRINITY_DN1311_c0_g2_i1		0	16.9	74968	cellular organisms; Archaea; Euryarchaeota; Thermoplasmata; Thermoplasmatales; Ferroplasmaceae; Ferroplasma;
TRINITY_DN1312_c0_g1_i1	THIE	367.8	222.25	74969	cellular organisms; Archaea; Euryarchaeota; Thermoplasmata; Thermoplasmatales; Ferroplasmaceae; Ferroplasma; Ferroplasma acidiphilum;
TRINITY_DN1313_c0_g1_i1	TRA1	13.12	34.11	667137	cellular organisms; Archaea; Euryarchaeota; Thermoplasmata; Thermoplasmatales; unclassified Thermoplasmatales; unclassified Thermoplasmatales (miscellaneous); Thermoplasmatales archaeon E-plasma;
TRINITY_DN1313_c0_g1_i2	TRA1	15.63	31.05	667137	cellular organisms; Archaea; Euryarchaeota; Thermoplasmata; Thermoplasmatales; unclassified Thermoplasmatales; unclassified Thermoplasmatales (miscellaneous); Thermoplasmatales archaeon E-plasma;
TRINITY_DN1314_c0_g1_i1		8.5	0	74969	cellular organisms; Archaea; Euryarchaeota; Thermoplasmata; Thermoplasmatales; Ferroplasmaceae; Ferroplasma; Ferroplasma acidiphilum;
TRINITY_DN1314_c0_g2_i1	GCK	81.76	59.84	74969	cellular organisms; Archaea; Euryarchaeota; Thermoplasmata; Thermoplasmatales; Ferroplasmaceae; Ferroplasma; Ferroplasma acidiphilum;
TRINITY_DN1315_c0_g1_i1		3.33	19.84	97393	cellular organisms; Archaea; Euryarchaeota; Thermoplasmata; Thermoplasmatales; Ferroplasmaceae; Ferroplasma; Ferroplasma acidarmanus;
TRINITY_DN1315_c0_g1_i2		37.2	29.95	97393	cellular organisms; Archaea; Euryarchaeota; Thermoplasmata; Thermoplasmatales; Ferroplasmaceae; Ferroplasma; Ferroplasma acidarmanus;
TRINITY_DN1316_c0_g1_i1	MSRA	564.4	409.99	74969	cellular organisms; Archaea; Euryarchaeota; Thermoplasmata; Thermoplasmatales; Ferroplasmaceae; Ferroplasma; Ferroplasma acidiphilum;
TRINITY_DN1317_c0_g1_i1	Y912	2217.83	864.31	97393	cellular organisms; Archaea; Euryarchaeota; Thermoplasmata; Thermoplasmatales; Ferroplasmaceae; Ferroplasma; Ferroplasma acidarmanus;
TRINITY_DN1317_c0_g1_i2	Y912	30.74	142.66	74969	cellular organisms; Archaea; Euryarchaeota; Thermoplasmata; Thermoplasmatales; Ferroplasmaceae; Ferroplasma; Ferroplasma acidiphilum;
TRINITY_DN1317_c0_g1_i3	Y912	14.22	105.39	97393	cellular organisms; Archaea; Euryarchaeota; Thermoplasmata; Thermoplasmatales; Ferroplasmaceae; Ferroplasma; Ferroplasma acidarmanus;
TRINITY_DN1318_c0_g1_i1		122.46	20.4	662758	cellular organisms; Archaea; DPANN group; Candidatus Parvarchaeota; Candidatus Parvarchaeum;
TRINITY_DN1318_c0_g2_i1	YAAU	0	5.77	662760	cellular organisms; Archaea; DPANN group; Candidatus Parvarchaeota; Candidatus Parvarchaeum; Candidatus Parvarchaeum acidiphilum; Candidatus Parvarchaeum acidiphilum ARMAN-4;
TRINITY_DN1318_c0_g2_i2	YDJK	0	53.48	662760	cellular organisms; Archaea; DPANN group; Candidatus Parvarchaeota; Candidatus Parvarchaeum; Candidatus Parvarchaeum acidiphilum; Candidatus Parvarchaeum acidiphilum ARMAN-4;
TRINITY_DN1318_c0_g2_i3		0	6.96	662760	cellular organisms; Archaea; DPANN group; Candidatus Parvarchaeota; Candidatus Parvarchaeum; Candidatus Parvarchaeum acidiphilum; Candidatus Parvarchaeum acidiphilum ARMAN-4;
TRINITY_DN1318_c0_g2_i4	YDJK	11.9	6.82	662760	cellular organisms; Archaea; DPANN group; Candidatus Parvarchaeota; Candidatus Parvarchaeum; Candidatus Parvarchaeum acidiphilum; Candidatus Parvarchaeum acidiphilum ARMAN-4;
TRINITY_DN1319_c0_g1_i1	SYFB	204.85	152.21	74968	cellular organisms; Archaea; Euryarchaeota; Thermoplasmata; Thermoplasmatales; Ferroplasmaceae; Ferroplasma;
TRINITY_DN132_c0_g1_i1		0	14.71	179	cellular organisms; Bacteria; Nitrospirae; Nitrospira; Nitrospirales; Nitrospiraceae; Leptospirillum;
TRINITY_DN1320_c0_g1_i1	PUR7	543.36	391.57	74968	cellular organisms; Archaea; Euryarchaeota; Thermoplasmata; Thermoplasmatales; Ferroplasmaceae; Ferroplasma;
TRINITY_DN1320_c0_g1_i2	PUR7	0	26.42	74968	cellular organisms; Archaea; Euryarchaeota; Thermoplasmata; Thermoplasmatales; Ferroplasmaceae; Ferroplasma;
TRINITY_DN1321_c0_g1_i1	YVBG	19.93	18.85	74968	cellular organisms; Archaea; Euryarchaeota; Thermoplasmata; Thermoplasmatales; Ferroplasmaceae; Ferroplasma;
TRINITY_DN1321_c0_g1_i2	YVBG	339.72	216.8	97393	cellular organisms; Archaea; Euryarchaeota; Thermoplasmata; Thermoplasmatales; Ferroplasmaceae; Ferroplasma; Ferroplasma acidarmanus;
TRINITY_DN1321_c0_g2_i1	YVBG	0	12.99	74968	cellular organisms; Archaea; Euryarchaeota; Thermoplasmata; Thermoplasmatales; Ferroplasmaceae; Ferroplasma;
TRINITY_DN1322_c0_g1_i1		1031.26	429.43	97393	cellular organisms; Archaea; Euryarchaeota; Thermoplasmata; Thermoplasmatales; Ferroplasmaceae; Ferroplasma; Ferroplasma acidarmanus;
TRINITY_DN1322_c0_g1_i2		50.5	93.23	74969	cellular organisms; Archaea; Euryarchaeota; Thermoplasmata; Thermoplasmatales; Ferroplasmaceae; Ferroplasma; Ferroplasma acidiphilum;
TRINITY_DN1322_c0_g1_i3		60.43	253.62	97393	cellular organisms; Archaea; Euryarchaeota; Thermoplasmata; Thermoplasmatales; Ferroplasmaceae; Ferroplasma; Ferroplasma acidarmanus;
TRINITY_DN1323_c0_g1_i1		0	18.15	74969	cellular organisms; Archaea; Euryarchaeota; Thermoplasmata; Thermoplasmatales; Ferroplasmaceae; Ferroplasma; Ferroplasma acidiphilum;
TRINITY_DN1323_c0_g2_i1	DHNA	1769.46	1189.84	74969	cellular organisms; Archaea; Euryarchaeota; Thermoplasmata; Thermoplasmatales; Ferroplasmaceae; Ferroplasma; Ferroplasma acidiphilum;
TRINITY_DN1324_c0_g1_i1		31.58	15.89	2301	cellular organisms; Archaea; Euryarchaeota; Thermoplasmata; Thermoplasmatales;
TRINITY_DN1324_c0_g2_i1		0	5.16	2301	cellular organisms; Archaea; Euryarchaeota; Thermoplasmata; Thermoplasmatales;
TRINITY_DN1324_c0_g3_i1	SYR	0.96	8.61	2301	cellular organisms; Archaea; Euryarchaeota; Thermoplasmata; Thermoplasmatales;
TRINITY_DN1324_c0_g3_i2	SYR	18.81	37.28	2301	cellular organisms; Archaea; Euryarchaeota; Thermoplasmata; Thermoplasmatales;
TRINITY_DN1324_c0_g3_i3	SYR	42.26	282.19	2301	cellular organisms; Archaea; Euryarchaeota; Thermoplasmata; Thermoplasmatales;
TRINITY_DN1324_c0_g4_i1		20.1	135.18	2301	cellular organisms; Archaea; Euryarchaeota; Thermoplasmata; Thermoplasmatales;
TRINITY_DN1324_c0_g5_i1	CDC61	147.8	477.23	2301	cellular organisms; Archaea; Euryarchaeota; Thermoplasmata; Thermoplasmatales;
TRINITY_DN1324_c0_g6_i1	CDC61	0.05	59.48	2301	cellular organisms; Archaea; Euryarchaeota; Thermoplasmata; Thermoplasmatales;
TRINITY_DN1325_c0_g1_i1		15.35	15.64	74969	cellular organisms; Archaea; Euryarchaeota; Thermoplasmata; Thermoplasmatales; Ferroplasmaceae; Ferroplasma; Ferroplasma acidiphilum;
TRINITY_DN1325_c0_g1_i2		15.35	0	74969	cellular organisms; Archaea; Euryarchaeota; Thermoplasmata; Thermoplasmatales; Ferroplasmaceae; Ferroplasma; Ferroplasma acidiphilum;
TRINITY_DN1325_c0_g1_i3		6.45	49.68	74969	cellular organisms; Archaea; Euryarchaeota; Thermoplasmata; Thermoplasmatales; Ferroplasmaceae; Ferroplasma; Ferroplasma acidiphilum;
TRINITY_DN1325_c0_g1_i4		5.44	16.9	97393	cellular organisms; Archaea; Euryarchaeota; Thermoplasmata; Thermoplasmatales; Ferroplasmaceae; Ferroplasma; Ferroplasma acidarmanus;
TRINITY_DN1325_c0_g1_i5		9.87	65.55	74969	cellular organisms; Archaea; Euryarchaeota; Thermoplasmata; Thermoplasmatales; Ferroplasmaceae; Ferroplasma; Ferroplasma acidiphilum;
TRINITY_DN1325_c0_g1_i6		0	30.71	97393	cellular organisms; Archaea; Euryarchaeota; Thermoplasmata; Thermoplasmatales; Ferroplasmaceae; Ferroplasma; Ferroplasma acidarmanus;
TRINITY_DN1325_c0_g1_i7		0	37.02	97393	cellular organisms; Archaea; Euryarchaeota; Thermoplasmata; Thermoplasmatales; Ferroplasmaceae; Ferroplasma; Ferroplasma acidarmanus;
TRINITY_DN1325_c0_g1_i8		0	9.24	74968	cellular organisms; Archaea; Euryarchaeota; Thermoplasmata; Thermoplasmatales; Ferroplasmaceae; Ferroplasma;
TRINITY_DN1325_c0_g2_i1		0	51.92	97393	cellular organisms; Archaea; Euryarchaeota; Thermoplasmata; Thermoplasmatales; Ferroplasmaceae; Ferroplasma; Ferroplasma acidarmanus;
TRINITY_DN1326_c0_g1_i1	Y1578	263.36	219.16	131567	cellular organisms;
TRINITY_DN1327_c0_g1_i1		52.4	0	97393	cellular organisms; Archaea; Euryarchaeota; Thermoplasmata; Thermoplasmatales; Ferroplasmaceae; Ferroplasma; Ferroplasma acidarmanus;
TRINITY_DN1327_c0_g1_i2		8.74	0	97393	cellular organisms; Archaea; Euryarchaeota; Thermoplasmata; Thermoplasmatales; Ferroplasmaceae; Ferroplasma; Ferroplasma acidarmanus;
TRINITY_DN1327_c0_g1_i3		43.42	33.54	97393	cellular organisms; Archaea; Euryarchaeota; Thermoplasmata; Thermoplasmatales; Ferroplasmaceae; Ferroplasma; Ferroplasma acidarmanus;
TRINITY_DN1328_c0_g1_i1	MTHT	845.65	411.02	1293648	cellular organisms; Archaea; Euryarchaeota; Thermoplasmata; Thermoplasmatales; Ferroplasmaceae; Acidiplasma; Acidiplasma sp. MBA-1;
TRINITY_DN1328_c0_g2_i1	T2MT	0	0	1293648	cellular organisms; Archaea; Euryarchaeota; Thermoplasmata; Thermoplasmatales; Ferroplasmaceae; Acidiplasma; Acidiplasma sp. MBA-1;
TRINITY_DN1329_c0_g1_i1	DLDH1	175.29	112.79	97393	cellular organisms; Archaea; Euryarchaeota; Thermoplasmata; Thermoplasmatales; Ferroplasmaceae; Ferroplasma; Ferroplasma acidarmanus;
TRINITY_DN133_c0_g1_i1		0	22.28	0
TRINITY_DN133_c0_g2_i1		0	17.93	0
TRINITY_DN1330_c0_g1_i1	ACSA	62.44	208.88	2301	cellular organisms; Archaea; Euryarchaeota; Thermoplasmata; Thermoplasmatales;
TRINITY_DN1330_c0_g1_i2	ACSA	24.24	102.15	2301	cellular organisms; Archaea; Euryarchaeota; Thermoplasmata; Thermoplasmatales;
TRINITY_DN1330_c0_g1_i3	ACSA	59.32	196.06	2301	cellular organisms; Archaea; Euryarchaeota; Thermoplasmata; Thermoplasmatales;
TRINITY_DN1331_c0_g1_i1	MFTC	35.51	17.84	97393	cellular organisms; Archaea; Euryarchaeota; Thermoplasmata; Thermoplasmatales; Ferroplasmaceae; Ferroplasma; Ferroplasma acidarmanus;
TRINITY_DN1332_c0_g1_i1	ADPP	5313.78	2465.78	74969	cellular organisms; Archaea; Euryarchaeota; Thermoplasmata; Thermoplasmatales; Ferroplasmaceae; Ferroplasma; Ferroplasma acidiphilum;
TRINITY_DN1332_c0_g1_i2	ADPP	0.86	5.47	74969	cellular organisms; Archaea; Euryarchaeota; Thermoplasmata; Thermoplasmatales; Ferroplasmaceae; Ferroplasma; Ferroplasma acidiphilum;
TRINITY_DN1332_c0_g1_i3	ADPP	0	11.86	97393	cellular organisms; Archaea; Euryarchaeota; Thermoplasmata; Thermoplasmatales; Ferroplasmaceae; Ferroplasma; Ferroplasma acidarmanus;
TRINITY_DN1332_c0_g1_i4		325.56	1833.05	74969	cellular organisms; Archaea; Euryarchaeota; Thermoplasmata; Thermoplasmatales; Ferroplasmaceae; Ferroplasma; Ferroplasma acidiphilum;
TRINITY_DN1332_c0_g1_i5		0	0	74969	cellular organisms; Archaea; Euryarchaeota; Thermoplasmata; Thermoplasmatales; Ferroplasmaceae; Ferroplasma; Ferroplasma acidiphilum;
TRINITY_DN1333_c0_g1_i1	NDUA9	1086.21	853.56	74968	cellular organisms; Archaea; Euryarchaeota; Thermoplasmata; Thermoplasmatales; Ferroplasmaceae; Ferroplasma;
TRINITY_DN1334_c0_g1_i1		0	0	131567	cellular organisms;
TRINITY_DN1334_c0_g2_i1		0	0	0
TRINITY_DN1334_c0_g3_i1		0	0	2	cellular organisms; Bacteria;
TRINITY_DN1334_c0_g3_i2		0	0	131567	cellular organisms;
TRINITY_DN1335_c0_g1_i1		0	21.04	74969	cellular organisms; Archaea; Euryarchaeota; Thermoplasmata; Thermoplasmatales; Ferroplasmaceae; Ferroplasma; Ferroplasma acidiphilum;
TRINITY_DN1335_c0_g2_i1		210.85	134.02	74969	cellular organisms; Archaea; Euryarchaeota; Thermoplasmata; Thermoplasmatales; Ferroplasmaceae; Ferroplasma; Ferroplasma acidiphilum;
TRINITY_DN1335_c0_g2_i2		0	3.31	74969	cellular organisms; Archaea; Euryarchaeota; Thermoplasmata; Thermoplasmatales; Ferroplasmaceae; Ferroplasma; Ferroplasma acidiphilum;
TRINITY_DN1336_c0_g1_i1	COAA	118.43	91.95	97393	cellular organisms; Archaea; Euryarchaeota; Thermoplasmata; Thermoplasmatales; Ferroplasmaceae; Ferroplasma; Ferroplasma acidarmanus;
TRINITY_DN1336_c0_g1_i2	COAA	117.4	66.63	97393	cellular organisms; Archaea; Euryarchaeota; Thermoplasmata; Thermoplasmatales; Ferroplasmaceae; Ferroplasma; Ferroplasma acidarmanus;
TRINITY_DN1337_c0_g1_i1		49.62	0	32008	cellular organisms; Bacteria; Proteobacteria; Betaproteobacteria; Burkholderiales; Burkholderiaceae; Burkholderia;
TRINITY_DN1337_c0_g1_i10		20.05	0	131567	cellular organisms;
TRINITY_DN1337_c0_g1_i2		0	0	131567	cellular organisms;
TRINITY_DN1337_c0_g1_i3		1.47	0	1385	cellular organisms; Bacteria; Terrabacteria group; Firmicutes; Bacilli; Bacillales;
TRINITY_DN1337_c0_g1_i4		0	4.21	0
TRINITY_DN1337_c0_g1_i5		0	16.46	131567	cellular organisms;
TRINITY_DN1337_c0_g1_i6		0	0	72032	cellular organisms; Eukaryota; Opisthokonta; Fungi; Dikarya; Ascomycota; saccharomyceta; Pezizomycotina; leotiomyceta; sordariomyceta; Sordariomycetes; Hypocreomycetidae; Microascales; Ceratocystidaceae; Thielaviopsis; Thielaviopsis punctulata;
TRINITY_DN1337_c0_g1_i7		0	0	0
TRINITY_DN1337_c0_g1_i8		9.73	0	131567	cellular organisms;
TRINITY_DN1337_c0_g1_i9		0	0	32008	cellular organisms; Bacteria; Proteobacteria; Betaproteobacteria; Burkholderiales; Burkholderiaceae; Burkholderia;
TRINITY_DN1338_c0_g1_i1	PT110	150.57	189.56	74968	cellular organisms; Archaea; Euryarchaeota; Thermoplasmata; Thermoplasmatales; Ferroplasmaceae; Ferroplasma;
TRINITY_DN1338_c0_g2_i1	DHPRS	0	6.29	74968	cellular organisms; Archaea; Euryarchaeota; Thermoplasmata; Thermoplasmatales; Ferroplasmaceae; Ferroplasma;
TRINITY_DN1338_c0_g3_i1	PT111	218.64	180.04	74968	cellular organisms; Archaea; Euryarchaeota; Thermoplasmata; Thermoplasmatales; Ferroplasmaceae; Ferroplasma;
TRINITY_DN1338_c0_g4_i1	YAEC	0	8.57	74968	cellular organisms; Archaea; Euryarchaeota; Thermoplasmata; Thermoplasmatales; Ferroplasmaceae; Ferroplasma;
TRINITY_DN1339_c1_g1_i1		0	31.76	74969	cellular organisms; Archaea; Euryarchaeota; Thermoplasmata; Thermoplasmatales; Ferroplasmaceae; Ferroplasma; Ferroplasma acidiphilum;
TRINITY_DN1339_c1_g1_i2		0	43.38	74969	cellular organisms; Archaea; Euryarchaeota; Thermoplasmata; Thermoplasmatales; Ferroplasmaceae; Ferroplasma; Ferroplasma acidiphilum;
TRINITY_DN1339_c1_g1_i3		2958.82	2550.62	74969	cellular organisms; Archaea; Euryarchaeota; Thermoplasmata; Thermoplasmatales; Ferroplasmaceae; Ferroplasma; Ferroplasma acidiphilum;
TRINITY_DN1339_c1_g1_i4		11485.5	4896.75	74969	cellular organisms; Archaea; Euryarchaeota; Thermoplasmata; Thermoplasmatales; Ferroplasmaceae; Ferroplasma; Ferroplasma acidiphilum;
TRINITY_DN1339_c1_g1_i5	SMOK	555.47	431.7	2301	cellular organisms; Archaea; Euryarchaeota; Thermoplasmata; Thermoplasmatales;
TRINITY_DN1339_c1_g2_i1	SMOK	2.96	10.19	2301	cellular organisms; Archaea; Euryarchaeota; Thermoplasmata; Thermoplasmatales;
TRINITY_DN1339_c1_g3_i1		0	12.12	261388	cellular organisms; Archaea; Euryarchaeota; Thermoplasmata; Thermoplasmatales; Ferroplasmaceae; Ferroplasma; environmental samples; Ferroplasma sp. Type II;
TRINITY_DN134_c0_g1_i1		0	6.39	1673428	cellular organisms; Archaea; Euryarchaeota; Thermoplasmata; Thermoplasmatales; Cuniculiplasmataceae; Cuniculiplasma; Cuniculiplasma divulgatum;
TRINITY_DN134_c0_g2_i1		0	11.34	1122961	cellular organisms; Archaea; Euryarchaeota; Thermoplasmata; Thermoplasmatales; Picrophilaceae; Picrophilus; Picrophilus oshimae; Picrophilus oshimae DSM 9789;
TRINITY_DN1340_c0_g1_i1		70.83	76.52	74968	cellular organisms; Archaea; Euryarchaeota; Thermoplasmata; Thermoplasmatales; Ferroplasmaceae; Ferroplasma;
TRINITY_DN1340_c0_g2_i1		212.8	0	80840	cellular organisms; Bacteria; Proteobacteria; Betaproteobacteria; Burkholderiales;
TRINITY_DN1341_c0_g1_i1		63.19	43.5	74968	cellular organisms; Archaea; Euryarchaeota; Thermoplasmata; Thermoplasmatales; Ferroplasmaceae; Ferroplasma;
TRINITY_DN1341_c0_g2_i1	YI90	0	9.69	74968	cellular organisms; Archaea; Euryarchaeota; Thermoplasmata; Thermoplasmatales; Ferroplasmaceae; Ferroplasma;
TRINITY_DN1341_c0_g3_i1	YI90	320.73	157.67	74968	cellular organisms; Archaea; Euryarchaeota; Thermoplasmata; Thermoplasmatales; Ferroplasmaceae; Ferroplasma;
TRINITY_DN1341_c0_g4_i1		5.56	17.74	543	cellular organisms; Bacteria; Proteobacteria; Gammaproteobacteria; Enterobacterales; Enterobacteriaceae;
TRINITY_DN1342_c0_g1_i1	Y153	299.45	148.12	97393	cellular organisms; Archaea; Euryarchaeota; Thermoplasmata; Thermoplasmatales; Ferroplasmaceae; Ferroplasma; Ferroplasma acidarmanus;
TRINITY_DN1343_c0_g1_i1		3238.5	1686.78	74969	cellular organisms; Archaea; Euryarchaeota; Thermoplasmata; Thermoplasmatales; Ferroplasmaceae; Ferroplasma; Ferroplasma acidiphilum;
TRINITY_DN1343_c0_g1_i2		0	109.02	74969	cellular organisms; Archaea; Euryarchaeota; Thermoplasmata; Thermoplasmatales; Ferroplasmaceae; Ferroplasma; Ferroplasma acidiphilum;
TRINITY_DN1343_c0_g1_i3		62.03	0	74969	cellular organisms; Archaea; Euryarchaeota; Thermoplasmata; Thermoplasmatales; Ferroplasmaceae; Ferroplasma; Ferroplasma acidiphilum;
TRINITY_DN1344_c0_g1_i1		269.96	174.84	74968	cellular organisms; Archaea; Euryarchaeota; Thermoplasmata; Thermoplasmatales; Ferroplasmaceae; Ferroplasma;
TRINITY_DN1344_c0_g1_i2		5.45	14.14	74968	cellular organisms; Archaea; Euryarchaeota; Thermoplasmata; Thermoplasmatales; Ferroplasmaceae; Ferroplasma;
TRINITY_DN1344_c0_g1_i3		104.25	0	74968	cellular organisms; Archaea; Euryarchaeota; Thermoplasmata; Thermoplasmatales; Ferroplasmaceae; Ferroplasma;
TRINITY_DN1345_c0_g1_i1	PRXQ	14.23	37.71	97393	cellular organisms; Archaea; Euryarchaeota; Thermoplasmata; Thermoplasmatales; Ferroplasmaceae; Ferroplasma; Ferroplasma acidarmanus;
TRINITY_DN1345_c0_g1_i2	PRXQ	416.1	150.89	97393	cellular organisms; Archaea; Euryarchaeota; Thermoplasmata; Thermoplasmatales; Ferroplasmaceae; Ferroplasma; Ferroplasma acidarmanus;
TRINITY_DN1346_c0_g1_i1	THLA	226.12	189.73	74969	cellular organisms; Archaea; Euryarchaeota; Thermoplasmata; Thermoplasmatales; Ferroplasmaceae; Ferroplasma; Ferroplasma acidiphilum;
TRINITY_DN1347_c0_g1_i1	COBQ	85.64	80.1	97393	cellular organisms; Archaea; Euryarchaeota; Thermoplasmata; Thermoplasmatales; Ferroplasmaceae; Ferroplasma; Ferroplasma acidarmanus;
TRINITY_DN1348_c0_g1_i1		1.31	43.44	507753	cellular organisms; Archaea; Euryarchaeota; Thermoplasmata; Thermoplasmatales; Ferroplasmaceae; Acidiplasma;
TRINITY_DN1348_c0_g2_i1		946.59	355.14	507753	cellular organisms; Archaea; Euryarchaeota; Thermoplasmata; Thermoplasmatales; Ferroplasmaceae; Acidiplasma;
TRINITY_DN1349_c0_g1_i1		12.72	12.96	97393	cellular organisms; Archaea; Euryarchaeota; Thermoplasmata; Thermoplasmatales; Ferroplasmaceae; Ferroplasma; Ferroplasma acidarmanus;
TRINITY_DN1349_c0_g1_i2		120.62	123.48	97393	cellular organisms; Archaea; Euryarchaeota; Thermoplasmata; Thermoplasmatales; Ferroplasmaceae; Ferroplasma; Ferroplasma acidarmanus;
TRINITY_DN135_c0_g1_i1		4.7	16.87	97393	cellular organisms; Archaea; Euryarchaeota; Thermoplasmata; Thermoplasmatales; Ferroplasmaceae; Ferroplasma; Ferroplasma acidarmanus;
TRINITY_DN1350_c0_g1_i1	Y1157	282.82	164.27	74969	cellular organisms; Archaea; Euryarchaeota; Thermoplasmata; Thermoplasmatales; Ferroplasmaceae; Ferroplasma; Ferroplasma acidiphilum;
TRINITY_DN1351_c0_g1_i1		0	17.9	74969	cellular organisms; Archaea; Euryarchaeota; Thermoplasmata; Thermoplasmatales; Ferroplasmaceae; Ferroplasma; Ferroplasma acidiphilum;
TRINITY_DN1351_c0_g1_i2		0	4.96	74969	cellular organisms; Archaea; Euryarchaeota; Thermoplasmata; Thermoplasmatales; Ferroplasmaceae; Ferroplasma; Ferroplasma acidiphilum;
TRINITY_DN1351_c0_g1_i3		58.04	7.15	74969	cellular organisms; Archaea; Euryarchaeota; Thermoplasmata; Thermoplasmatales; Ferroplasmaceae; Ferroplasma; Ferroplasma acidiphilum;
TRINITY_DN1351_c0_g1_i4		0	18.01	74969	cellular organisms; Archaea; Euryarchaeota; Thermoplasmata; Thermoplasmatales; Ferroplasmaceae; Ferroplasma; Ferroplasma acidiphilum;
TRINITY_DN1351_c0_g2_i1		94.98	61.83	74969	cellular organisms; Archaea; Euryarchaeota; Thermoplasmata; Thermoplasmatales; Ferroplasmaceae; Ferroplasma; Ferroplasma acidiphilum;
TRINITY_DN1352_c0_g1_i1	YBEC	76.77	49.33	74969	cellular organisms; Archaea; Euryarchaeota; Thermoplasmata; Thermoplasmatales; Ferroplasmaceae; Ferroplasma; Ferroplasma acidiphilum;
TRINITY_DN1352_c0_g1_i2	YBEC	4.11	12.83	74969	cellular organisms; Archaea; Euryarchaeota; Thermoplasmata; Thermoplasmatales; Ferroplasmaceae; Ferroplasma; Ferroplasma acidiphilum;
TRINITY_DN1353_c0_g1_i1	RIBA	5.16	17.61	74969	cellular organisms; Archaea; Euryarchaeota; Thermoplasmata; Thermoplasmatales; Ferroplasmaceae; Ferroplasma; Ferroplasma acidiphilum;
TRINITY_DN1353_c0_g1_i2	RIBA	236.51	198.7	74969	cellular organisms; Archaea; Euryarchaeota; Thermoplasmata; Thermoplasmatales; Ferroplasmaceae; Ferroplasma; Ferroplasma acidiphilum;
TRINITY_DN1354_c0_g1_i1		0	0	74969	cellular organisms; Archaea; Euryarchaeota; Thermoplasmata; Thermoplasmatales; Ferroplasmaceae; Ferroplasma; Ferroplasma acidiphilum;
TRINITY_DN1354_c0_g1_i2	GUAAB	507.34	513.68	74969	cellular organisms; Archaea; Euryarchaeota; Thermoplasmata; Thermoplasmatales; Ferroplasmaceae; Ferroplasma; Ferroplasma acidiphilum;
TRINITY_DN1354_c0_g2_i1	GUAAB	98.38	373.9	2301	cellular organisms; Archaea; Euryarchaeota; Thermoplasmata; Thermoplasmatales;
TRINITY_DN1355_c0_g1_i1		0	7.45	74969	cellular organisms; Archaea; Euryarchaeota; Thermoplasmata; Thermoplasmatales; Ferroplasmaceae; Ferroplasma; Ferroplasma acidiphilum;
TRINITY_DN1355_c0_g1_i2	YQJI	170.57	122.43	74969	cellular organisms; Archaea; Euryarchaeota; Thermoplasmata; Thermoplasmatales; Ferroplasmaceae; Ferroplasma; Ferroplasma acidiphilum;
TRINITY_DN1356_c0_g1_i1	HBD	946.62	734.08	97393	cellular organisms; Archaea; Euryarchaeota; Thermoplasmata; Thermoplasmatales; Ferroplasmaceae; Ferroplasma; Ferroplasma acidarmanus;
TRINITY_DN1357_c0_g1_i1	YCO4	403.45	288.42	74969	cellular organisms; Archaea; Euryarchaeota; Thermoplasmata; Thermoplasmatales; Ferroplasmaceae; Ferroplasma; Ferroplasma acidiphilum;
TRINITY_DN1357_c0_g1_i2	YCO4	4.47	31.19	74969	cellular organisms; Archaea; Euryarchaeota; Thermoplasmata; Thermoplasmatales; Ferroplasmaceae; Ferroplasma; Ferroplasma acidiphilum;
TRINITY_DN1358_c0_g1_i1		0	271.47	74969	cellular organisms; Archaea; Euryarchaeota; Thermoplasmata; Thermoplasmatales; Ferroplasmaceae; Ferroplasma; Ferroplasma acidiphilum;
TRINITY_DN1358_c0_g1_i2		0	0	74969	cellular organisms; Archaea; Euryarchaeota; Thermoplasmata; Thermoplasmatales; Ferroplasmaceae; Ferroplasma; Ferroplasma acidiphilum;
TRINITY_DN1358_c0_g1_i3		1356.36	405.72	74969	cellular organisms; Archaea; Euryarchaeota; Thermoplasmata; Thermoplasmatales; Ferroplasmaceae; Ferroplasma; Ferroplasma acidiphilum;
TRINITY_DN1358_c0_g1_i4		918.67	1049.88	74969	cellular organisms; Archaea; Euryarchaeota; Thermoplasmata; Thermoplasmatales; Ferroplasmaceae; Ferroplasma; Ferroplasma acidiphilum;
TRINITY_DN1359_c0_g1_i1	MTHA	8.9	58.78	97393	cellular organisms; Archaea; Euryarchaeota; Thermoplasmata; Thermoplasmatales; Ferroplasmaceae; Ferroplasma; Ferroplasma acidarmanus;
TRINITY_DN1359_c0_g2_i1	MTHT	93.12	0	97393	cellular organisms; Archaea; Euryarchaeota; Thermoplasmata; Thermoplasmatales; Ferroplasmaceae; Ferroplasma; Ferroplasma acidarmanus;
TRINITY_DN136_c0_g1_i1		127.87	158.78	74969	cellular organisms; Archaea; Euryarchaeota; Thermoplasmata; Thermoplasmatales; Ferroplasmaceae; Ferroplasma; Ferroplasma acidiphilum;
TRINITY_DN1360_c0_g1_i1	Y864	258.93	180.84	74969	cellular organisms; Archaea; Euryarchaeota; Thermoplasmata; Thermoplasmatales; Ferroplasmaceae; Ferroplasma; Ferroplasma acidiphilum;
TRINITY_DN1360_c0_g2_i1		0	4.32	74969	cellular organisms; Archaea; Euryarchaeota; Thermoplasmata; Thermoplasmatales; Ferroplasmaceae; Ferroplasma; Ferroplasma acidiphilum;
TRINITY_DN1361_c0_g1_i1	IRC3	157.54	128.89	74969	cellular organisms; Archaea; Euryarchaeota; Thermoplasmata; Thermoplasmatales; Ferroplasmaceae; Ferroplasma; Ferroplasma acidiphilum;
TRINITY_DN1362_c0_g1_i1	VAPC1	4.39	27.68	74968	cellular organisms; Archaea; Euryarchaeota; Thermoplasmata; Thermoplasmatales; Ferroplasmaceae; Ferroplasma;
TRINITY_DN1362_c0_g1_i2	VAPC1	87.13	82.04	74968	cellular organisms; Archaea; Euryarchaeota; Thermoplasmata; Thermoplasmatales; Ferroplasmaceae; Ferroplasma;
TRINITY_DN1362_c0_g1_i3		0	14.92	74968	cellular organisms; Archaea; Euryarchaeota; Thermoplasmata; Thermoplasmatales; Ferroplasmaceae; Ferroplasma;
TRINITY_DN1362_c0_g1_i4	VAPC1	228.7	35.99	74968	cellular organisms; Archaea; Euryarchaeota; Thermoplasmata; Thermoplasmatales; Ferroplasmaceae; Ferroplasma;
TRINITY_DN1363_c0_g1_i1		0	10.86	74968	cellular organisms; Archaea; Euryarchaeota; Thermoplasmata; Thermoplasmatales; Ferroplasmaceae; Ferroplasma;
TRINITY_DN1363_c0_g1_i2		107.11	71.71	97393	cellular organisms; Archaea; Euryarchaeota; Thermoplasmata; Thermoplasmatales; Ferroplasmaceae; Ferroplasma; Ferroplasma acidarmanus;
TRINITY_DN1363_c0_g2_i1		0	16.89	74968	cellular organisms; Archaea; Euryarchaeota; Thermoplasmata; Thermoplasmatales; Ferroplasmaceae; Ferroplasma;
TRINITY_DN1364_c0_g1_i1	RIBL	412.63	257.97	74969	cellular organisms; Archaea; Euryarchaeota; Thermoplasmata; Thermoplasmatales; Ferroplasmaceae; Ferroplasma; Ferroplasma acidiphilum;
TRINITY_DN1365_c0_g1_i1	TSAL	126.07	110.47	74969	cellular organisms; Archaea; Euryarchaeota; Thermoplasmata; Thermoplasmatales; Ferroplasmaceae; Ferroplasma; Ferroplasma acidiphilum;
TRINITY_DN1365_c0_g2_i1		49.57	70.55	97393	cellular organisms; Archaea; Euryarchaeota; Thermoplasmata; Thermoplasmatales; Ferroplasmaceae; Ferroplasma; Ferroplasma acidarmanus;
TRINITY_DN1365_c0_g2_i2	TSAL	294.94	270.15	74969	cellular organisms; Archaea; Euryarchaeota; Thermoplasmata; Thermoplasmatales; Ferroplasmaceae; Ferroplasma; Ferroplasma acidiphilum;
TRINITY_DN1366_c0_g1_i1		0	0	5693	cellular organisms; Eukaryota; Euglenozoa; Kinetoplastida; Trypanosomatidae; Trypanosoma; Schizotrypanum; Trypanosoma cruzi;
TRINITY_DN1366_c0_g2_i1		0	0	2	cellular organisms; Bacteria;
TRINITY_DN1366_c0_g2_i2		0	0	2	cellular organisms; Bacteria;
TRINITY_DN1366_c0_g2_i3		0	6.39	1350	cellular organisms; Bacteria; Terrabacteria group; Firmicutes; Bacilli; Lactobacillales; Enterococcaceae; Enterococcus;
TRINITY_DN1366_c0_g2_i4		0	0	2	cellular organisms; Bacteria;
TRINITY_DN1366_c0_g2_i5		0	0	2	cellular organisms; Bacteria;
TRINITY_DN1367_c0_g1_i1		0	0	2	cellular organisms; Bacteria;
TRINITY_DN1367_c0_g1_i2		0	0	131567	cellular organisms;
TRINITY_DN1367_c0_g1_i3		0	0	1392	cellular organisms; Bacteria; Terrabacteria group; Firmicutes; Bacilli; Bacillales; Bacillaceae; Bacillus; Bacillus cereus group; Bacillus anthracis;
TRINITY_DN1367_c0_g1_i4		0	0	77133	cellular organisms; Bacteria; environmental samples; uncultured bacterium;
TRINITY_DN1367_c0_g1_i5		0	0	1392	cellular organisms; Bacteria; Terrabacteria group; Firmicutes; Bacilli; Bacillales; Bacillaceae; Bacillus; Bacillus cereus group; Bacillus anthracis;
TRINITY_DN1367_c0_g2_i1		0	24.19	1643429	cellular organisms; Bacteria; FCB group; Candidatus Kryptonia; Candidatus Kryptobacter; Candidatus Kryptobacter tengchongensis;
TRINITY_DN1367_c0_g2_i2		0	0	2	cellular organisms; Bacteria;
TRINITY_DN1368_c0_g1_i1	DCTD	16.85	58.17	74968	cellular organisms; Archaea; Euryarchaeota; Thermoplasmata; Thermoplasmatales; Ferroplasmaceae; Ferroplasma;
TRINITY_DN1368_c0_g2_i1	DCTD	0	126.77	74968	cellular organisms; Archaea; Euryarchaeota; Thermoplasmata; Thermoplasmatales; Ferroplasmaceae; Ferroplasma;
TRINITY_DN1368_c0_g3_i1	DCTD	96.57	661.68	74968	cellular organisms; Archaea; Euryarchaeota; Thermoplasmata; Thermoplasmatales; Ferroplasmaceae; Ferroplasma;
TRINITY_DN1368_c0_g3_i2	DCTD	26.94	121.3	74968	cellular organisms; Archaea; Euryarchaeota; Thermoplasmata; Thermoplasmatales; Ferroplasmaceae; Ferroplasma;
TRINITY_DN1368_c0_g3_i3	DCTD	2203.69	1279.3	74968	cellular organisms; Archaea; Euryarchaeota; Thermoplasmata; Thermoplasmatales; Ferroplasmaceae; Ferroplasma;
TRINITY_DN1369_c0_g1_i1	PAIB	451.55	272.99	74969	cellular organisms; Archaea; Euryarchaeota; Thermoplasmata; Thermoplasmatales; Ferroplasmaceae; Ferroplasma; Ferroplasma acidiphilum;
TRINITY_DN137_c0_g1_i1	DIV4A	1.28	5.26	28034	cellular organisms; Bacteria; Terrabacteria group; Firmicutes; Clostridia; Clostridiales; Clostridiales incertae sedis; Clostridiales Family XVII. Incertae Sedis; Sulfobacillus; Sulfobacillus thermosulfidooxidans;
TRINITY_DN1370_c0_g1_i1		0	1.69	74968	cellular organisms; Archaea; Euryarchaeota; Thermoplasmata; Thermoplasmatales; Ferroplasmaceae; Ferroplasma;
TRINITY_DN1370_c0_g2_i1	Y1297	9.99	41.84	74968	cellular organisms; Archaea; Euryarchaeota; Thermoplasmata; Thermoplasmatales; Ferroplasmaceae; Ferroplasma;
TRINITY_DN1370_c0_g2_i2	Y1297	888.18	454.83	97393	cellular organisms; Archaea; Euryarchaeota; Thermoplasmata; Thermoplasmatales; Ferroplasmaceae; Ferroplasma; Ferroplasma acidarmanus;
TRINITY_DN1371_c0_g1_i1	YYAJ	0	13.31	97393	cellular organisms; Archaea; Euryarchaeota; Thermoplasmata; Thermoplasmatales; Ferroplasmaceae; Ferroplasma; Ferroplasma acidarmanus;
TRINITY_DN1371_c0_g1_i2	YYAJ	941.96	811.97	97393	cellular organisms; Archaea; Euryarchaeota; Thermoplasmata; Thermoplasmatales; Ferroplasmaceae; Ferroplasma; Ferroplasma acidarmanus;
TRINITY_DN1372_c0_g1_i1	YUSP	109.93	63.88	74969	cellular organisms; Archaea; Euryarchaeota; Thermoplasmata; Thermoplasmatales; Ferroplasmaceae; Ferroplasma; Ferroplasma acidiphilum;
TRINITY_DN1372_c0_g1_i2	YUSP	0	8.62	74969	cellular organisms; Archaea; Euryarchaeota; Thermoplasmata; Thermoplasmatales; Ferroplasmaceae; Ferroplasma; Ferroplasma acidiphilum;
TRINITY_DN1372_c0_g1_i3		12.95	0	97393	cellular organisms; Archaea; Euryarchaeota; Thermoplasmata; Thermoplasmatales; Ferroplasmaceae; Ferroplasma; Ferroplasma acidarmanus;
TRINITY_DN1373_c0_g1_i1		1088.98	416.8	97393	cellular organisms; Archaea; Euryarchaeota; Thermoplasmata; Thermoplasmatales; Ferroplasmaceae; Ferroplasma; Ferroplasma acidarmanus;
TRINITY_DN1373_c0_g1_i2		0	0	74968	cellular organisms; Archaea; Euryarchaeota; Thermoplasmata; Thermoplasmatales; Ferroplasmaceae; Ferroplasma;
TRINITY_DN1373_c0_g1_i3		66214.4	26499	74968	cellular organisms; Archaea; Euryarchaeota; Thermoplasmata; Thermoplasmatales; Ferroplasmaceae; Ferroplasma;
TRINITY_DN1373_c0_g1_i4		11738.6	5434.72	74968	cellular organisms; Archaea; Euryarchaeota; Thermoplasmata; Thermoplasmatales; Ferroplasmaceae; Ferroplasma;
TRINITY_DN1373_c0_g1_i5		437.94	3173.24	97393	cellular organisms; Archaea; Euryarchaeota; Thermoplasmata; Thermoplasmatales; Ferroplasmaceae; Ferroplasma; Ferroplasma acidarmanus;
TRINITY_DN1374_c0_g1_i1	DBH	0	0	74968	cellular organisms; Archaea; Euryarchaeota; Thermoplasmata; Thermoplasmatales; Ferroplasmaceae; Ferroplasma;
TRINITY_DN1374_c0_g2_i1		2588.38	2237.31	2	cellular organisms; Bacteria;
TRINITY_DN1374_c0_g3_i1	KAE1B	156.4	444.17	74968	cellular organisms; Archaea; Euryarchaeota; Thermoplasmata; Thermoplasmatales; Ferroplasmaceae; Ferroplasma;
TRINITY_DN1374_c0_g3_i2		0	4.14	74968	cellular organisms; Archaea; Euryarchaeota; Thermoplasmata; Thermoplasmatales; Ferroplasmaceae; Ferroplasma;
TRINITY_DN1374_c0_g3_i3	KAE1B	8.23	0	74968	cellular organisms; Archaea; Euryarchaeota; Thermoplasmata; Thermoplasmatales; Ferroplasmaceae; Ferroplasma;
TRINITY_DN1374_c0_g3_i4	KAE1B	1520.5	647.82	74968	cellular organisms; Archaea; Euryarchaeota; Thermoplasmata; Thermoplasmatales; Ferroplasmaceae; Ferroplasma;
TRINITY_DN1374_c0_g3_i5	KAE1B	0	0	74968	cellular organisms; Archaea; Euryarchaeota; Thermoplasmata; Thermoplasmatales; Ferroplasmaceae; Ferroplasma;
TRINITY_DN1375_c0_g1_i1		1231.63	625.15	74969	cellular organisms; Archaea; Euryarchaeota; Thermoplasmata; Thermoplasmatales; Ferroplasmaceae; Ferroplasma; Ferroplasma acidiphilum;
TRINITY_DN1375_c0_g1_i2		15.8	58.65	74969	cellular organisms; Archaea; Euryarchaeota; Thermoplasmata; Thermoplasmatales; Ferroplasmaceae; Ferroplasma; Ferroplasma acidiphilum;
TRINITY_DN1376_c0_g1_i1	LYSJ	0	16.31	507753	cellular organisms; Archaea; Euryarchaeota; Thermoplasmata; Thermoplasmatales; Ferroplasmaceae; Acidiplasma;
TRINITY_DN1376_c0_g2_i1	IOLA3	603.67	240.2	507753	cellular organisms; Archaea; Euryarchaeota; Thermoplasmata; Thermoplasmatales; Ferroplasmaceae; Acidiplasma;
TRINITY_DN1377_c0_g1_i1		62.35	81.36	74968	cellular organisms; Archaea; Euryarchaeota; Thermoplasmata; Thermoplasmatales; Ferroplasmaceae; Ferroplasma;
TRINITY_DN1377_c0_g2_i1		117.45	144.87	97393	cellular organisms; Archaea; Euryarchaeota; Thermoplasmata; Thermoplasmatales; Ferroplasmaceae; Ferroplasma; Ferroplasma acidarmanus;
TRINITY_DN1377_c0_g2_i2		246.33	52.3	97393	cellular organisms; Archaea; Euryarchaeota; Thermoplasmata; Thermoplasmatales; Ferroplasmaceae; Ferroplasma; Ferroplasma acidarmanus;
TRINITY_DN1378_c0_g1_i1		0	34.88	74968	cellular organisms; Archaea; Euryarchaeota; Thermoplasmata; Thermoplasmatales; Ferroplasmaceae; Ferroplasma;
TRINITY_DN1378_c0_g2_i1	OGT	256.95	138.98	74968	cellular organisms; Archaea; Euryarchaeota; Thermoplasmata; Thermoplasmatales; Ferroplasmaceae; Ferroplasma;
TRINITY_DN1379_c0_g1_i1	GALE	408.8	321.69	507753	cellular organisms; Archaea; Euryarchaeota; Thermoplasmata; Thermoplasmatales; Ferroplasmaceae; Acidiplasma;
TRINITY_DN1379_c0_g1_i2	GALE	1.26	21.37	507753	cellular organisms; Archaea; Euryarchaeota; Thermoplasmata; Thermoplasmatales; Ferroplasmaceae; Acidiplasma;
TRINITY_DN1379_c0_g1_i3	DPM1	306.92	253.7	74968	cellular organisms; Archaea; Euryarchaeota; Thermoplasmata; Thermoplasmatales; Ferroplasmaceae; Ferroplasma;
TRINITY_DN1379_c1_g1_i1		11.45	30.43	507753	cellular organisms; Archaea; Euryarchaeota; Thermoplasmata; Thermoplasmatales; Ferroplasmaceae; Acidiplasma;
TRINITY_DN138_c0_g1_i1		0	0	97393	cellular organisms; Archaea; Euryarchaeota; Thermoplasmata; Thermoplasmatales; Ferroplasmaceae; Ferroplasma; Ferroplasma acidarmanus;
TRINITY_DN1380_c0_g1_i1	CISY	53.9	261.41	74968	cellular organisms; Archaea; Euryarchaeota; Thermoplasmata; Thermoplasmatales; Ferroplasmaceae; Ferroplasma;
TRINITY_DN1380_c0_g1_i2	CISY	4614.17	3108.29	74968	cellular organisms; Archaea; Euryarchaeota; Thermoplasmata; Thermoplasmatales; Ferroplasmaceae; Ferroplasma;
TRINITY_DN1381_c0_g1_i1		117.27	115.96	74968	cellular organisms; Archaea; Euryarchaeota; Thermoplasmata; Thermoplasmatales; Ferroplasmaceae; Ferroplasma;
TRINITY_DN1381_c0_g2_i1	TF2B1	1710.77	899.09	74968	cellular organisms; Archaea; Euryarchaeota; Thermoplasmata; Thermoplasmatales; Ferroplasmaceae; Ferroplasma;
TRINITY_DN1381_c0_g3_i1	Y1220	904.08	395.09	97393	cellular organisms; Archaea; Euryarchaeota; Thermoplasmata; Thermoplasmatales; Ferroplasmaceae; Ferroplasma; Ferroplasma acidarmanus;
TRINITY_DN1382_c0_g1_i1		23.4	17.81	97393	cellular organisms; Archaea; Euryarchaeota; Thermoplasmata; Thermoplasmatales; Ferroplasmaceae; Ferroplasma; Ferroplasma acidarmanus;
TRINITY_DN1382_c0_g1_i2		0.85	15.89	97393	cellular organisms; Archaea; Euryarchaeota; Thermoplasmata; Thermoplasmatales; Ferroplasmaceae; Ferroplasma; Ferroplasma acidarmanus;
TRINITY_DN1382_c1_g1_i1		0	0	97393	cellular organisms; Archaea; Euryarchaeota; Thermoplasmata; Thermoplasmatales; Ferroplasmaceae; Ferroplasma; Ferroplasma acidarmanus;
TRINITY_DN1383_c0_g1_i1	ILVD	2.96	32.32	74969	cellular organisms; Archaea; Euryarchaeota; Thermoplasmata; Thermoplasmatales; Ferroplasmaceae; Ferroplasma; Ferroplasma acidiphilum;
TRINITY_DN1383_c0_g1_i2	ILVD	400.04	216.47	74969	cellular organisms; Archaea; Euryarchaeota; Thermoplasmata; Thermoplasmatales; Ferroplasmaceae; Ferroplasma; Ferroplasma acidiphilum;
TRINITY_DN1383_c0_g2_i1		0	28.5	97393	cellular organisms; Archaea; Euryarchaeota; Thermoplasmata; Thermoplasmatales; Ferroplasmaceae; Ferroplasma; Ferroplasma acidarmanus;
TRINITY_DN1384_c0_g1_i1	ABHEA	843.84	435.19	74969	cellular organisms; Archaea; Euryarchaeota; Thermoplasmata; Thermoplasmatales; Ferroplasmaceae; Ferroplasma; Ferroplasma acidiphilum;
TRINITY_DN1384_c0_g2_i1	GGR	70.2	0	74969	cellular organisms; Archaea; Euryarchaeota; Thermoplasmata; Thermoplasmatales; Ferroplasmaceae; Ferroplasma; Ferroplasma acidiphilum;
TRINITY_DN1384_c0_g2_i2	GGR	0	0	74969	cellular organisms; Archaea; Euryarchaeota; Thermoplasmata; Thermoplasmatales; Ferroplasmaceae; Ferroplasma; Ferroplasma acidiphilum;
TRINITY_DN1384_c0_g2_i3		91.39	74.87	74969	cellular organisms; Archaea; Euryarchaeota; Thermoplasmata; Thermoplasmatales; Ferroplasmaceae; Ferroplasma; Ferroplasma acidiphilum;
TRINITY_DN1384_c0_g3_i1		0	103.6	74969	cellular organisms; Archaea; Euryarchaeota; Thermoplasmata; Thermoplasmatales; Ferroplasmaceae; Ferroplasma; Ferroplasma acidiphilum;
TRINITY_DN1384_c0_g4_i1		0	8.75	74968	cellular organisms; Archaea; Euryarchaeota; Thermoplasmata; Thermoplasmatales; Ferroplasmaceae; Ferroplasma;
TRINITY_DN1384_c0_g5_i1	ABHEA	11.38	58.12	97393	cellular organisms; Archaea; Euryarchaeota; Thermoplasmata; Thermoplasmatales; Ferroplasmaceae; Ferroplasma; Ferroplasma acidarmanus;
TRINITY_DN1385_c0_g1_i1	LCFA	0	0	97393	cellular organisms; Archaea; Euryarchaeota; Thermoplasmata; Thermoplasmatales; Ferroplasmaceae; Ferroplasma; Ferroplasma acidarmanus;
TRINITY_DN1385_c0_g2_i1	LCFB	61.22	27.26	74969	cellular organisms; Archaea; Euryarchaeota; Thermoplasmata; Thermoplasmatales; Ferroplasmaceae; Ferroplasma; Ferroplasma acidiphilum;
TRINITY_DN1385_c0_g2_i2	LCFA	4.04	45.67	97393	cellular organisms; Archaea; Euryarchaeota; Thermoplasmata; Thermoplasmatales; Ferroplasmaceae; Ferroplasma; Ferroplasma acidarmanus;
TRINITY_DN1386_c0_g1_i1	DECR	0	19.51	74968	cellular organisms; Archaea; Euryarchaeota; Thermoplasmata; Thermoplasmatales; Ferroplasmaceae; Ferroplasma;
TRINITY_DN1386_c0_g2_i1	DECR	0	61.57	74969	cellular organisms; Archaea; Euryarchaeota; Thermoplasmata; Thermoplasmatales; Ferroplasmaceae; Ferroplasma; Ferroplasma acidiphilum;
TRINITY_DN1386_c0_g2_i2	DECR	352.91	221.72	74969	cellular organisms; Archaea; Euryarchaeota; Thermoplasmata; Thermoplasmatales; Ferroplasmaceae; Ferroplasma; Ferroplasma acidiphilum;
TRINITY_DN1387_c0_g1_i1	XERA	445.35	82.17	50339	cellular organisms; Archaea; Euryarchaeota; Thermoplasmata; Thermoplasmatales; Thermoplasmataceae; Thermoplasma; Thermoplasma volcanium;
TRINITY_DN1387_c0_g2_i1	XERA	162.43	79.19	50339	cellular organisms; Archaea; Euryarchaeota; Thermoplasmata; Thermoplasmatales; Thermoplasmataceae; Thermoplasma; Thermoplasma volcanium;
TRINITY_DN1387_c2_g1_i1	MCRB	1304.07	584.57	50339	cellular organisms; Archaea; Euryarchaeota; Thermoplasmata; Thermoplasmatales; Thermoplasmataceae; Thermoplasma; Thermoplasma volcanium;
TRINITY_DN1388_c0_g1_i1	TPIS	306.21	403.32	97393	cellular organisms; Archaea; Euryarchaeota; Thermoplasmata; Thermoplasmatales; Ferroplasmaceae; Ferroplasma; Ferroplasma acidarmanus;
TRINITY_DN1388_c0_g1_i2	TPIS	389.89	234.03	97393	cellular organisms; Archaea; Euryarchaeota; Thermoplasmata; Thermoplasmatales; Ferroplasmaceae; Ferroplasma; Ferroplasma acidarmanus;
TRINITY_DN1388_c0_g1_i3	TPIS	11.48	4.5	97393	cellular organisms; Archaea; Euryarchaeota; Thermoplasmata; Thermoplasmatales; Ferroplasmaceae; Ferroplasma; Ferroplasma acidarmanus;
TRINITY_DN1388_c0_g1_i4	TPIS	0	35.29	74969	cellular organisms; Archaea; Euryarchaeota; Thermoplasmata; Thermoplasmatales; Ferroplasmaceae; Ferroplasma; Ferroplasma acidiphilum;
TRINITY_DN1389_c0_g1_i1	MERA	5.42	29.56	97393	cellular organisms; Archaea; Euryarchaeota; Thermoplasmata; Thermoplasmatales; Ferroplasmaceae; Ferroplasma; Ferroplasma acidarmanus;
TRINITY_DN1389_c0_g1_i2	MERA	568.17	379.29	97393	cellular organisms; Archaea; Euryarchaeota; Thermoplasmata; Thermoplasmatales; Ferroplasmaceae; Ferroplasma; Ferroplasma acidarmanus;
TRINITY_DN1389_c0_g2_i1	MERA	304.83	127.08	74968	cellular organisms; Archaea; Euryarchaeota; Thermoplasmata; Thermoplasmatales; Ferroplasmaceae; Ferroplasma;
TRINITY_DN139_c0_g1_i1	ARSR	35.33	107.82	0
TRINITY_DN139_c0_g2_i1	ARSB	11.45	27.79	1673428	cellular organisms; Archaea; Euryarchaeota; Thermoplasmata; Thermoplasmatales; Cuniculiplasmataceae; Cuniculiplasma; Cuniculiplasma divulgatum;
TRINITY_DN1390_c0_g1_i1	DHYS	299.47	241.25	74969	cellular organisms; Archaea; Euryarchaeota; Thermoplasmata; Thermoplasmatales; Ferroplasmaceae; Ferroplasma; Ferroplasma acidiphilum;
TRINITY_DN1391_c0_g1_i1	GLMS	0	24.44	74969	cellular organisms; Archaea; Euryarchaeota; Thermoplasmata; Thermoplasmatales; Ferroplasmaceae; Ferroplasma; Ferroplasma acidiphilum;
TRINITY_DN1391_c0_g1_i2	GLMS	430.83	326.65	74969	cellular organisms; Archaea; Euryarchaeota; Thermoplasmata; Thermoplasmatales; Ferroplasmaceae; Ferroplasma; Ferroplasma acidiphilum;
TRINITY_DN1392_c0_g1_i1	Y066	42.1	152.09	74968	cellular organisms; Archaea; Euryarchaeota; Thermoplasmata; Thermoplasmatales; Ferroplasmaceae; Ferroplasma;
TRINITY_DN1392_c0_g1_i2		180.17	547.86	74969	cellular organisms; Archaea; Euryarchaeota; Thermoplasmata; Thermoplasmatales; Ferroplasmaceae; Ferroplasma; Ferroplasma acidiphilum;
TRINITY_DN1392_c0_g1_i3	Y066	1874.42	636.23	74968	cellular organisms; Archaea; Euryarchaeota; Thermoplasmata; Thermoplasmatales; Ferroplasmaceae; Ferroplasma;
TRINITY_DN1392_c0_g1_i4	Y066	33.27	30.69	74968	cellular organisms; Archaea; Euryarchaeota; Thermoplasmata; Thermoplasmatales; Ferroplasmaceae; Ferroplasma;
TRINITY_DN1393_c0_g1_i1	HPCD	15.64	123.4	97393	cellular organisms; Archaea; Euryarchaeota; Thermoplasmata; Thermoplasmatales; Ferroplasmaceae; Ferroplasma; Ferroplasma acidarmanus;
TRINITY_DN1393_c0_g1_i2	HPCD	683.04	351.73	97393	cellular organisms; Archaea; Euryarchaeota; Thermoplasmata; Thermoplasmatales; Ferroplasmaceae; Ferroplasma; Ferroplasma acidarmanus;
TRINITY_DN1393_c0_g1_i3	HPCD	0	20.36	97393	cellular organisms; Archaea; Euryarchaeota; Thermoplasmata; Thermoplasmatales; Ferroplasmaceae; Ferroplasma; Ferroplasma acidarmanus;
TRINITY_DN1394_c0_g1_i1		575.76	305.86	312540	cellular organisms; Archaea; Euryarchaeota; Thermoplasmata; Thermoplasmatales; Ferroplasmaceae; Acidiplasma; Acidiplasma cupricumulans;
TRINITY_DN1394_c0_g1_i2	ARGD	492.39	297.61	74967	cellular organisms; Archaea; Euryarchaeota; Thermoplasmata; Thermoplasmatales; unclassified Thermoplasmatales;
TRINITY_DN1395_c0_g1_i1	Y1770	0	7.97	74969	cellular organisms; Archaea; Euryarchaeota; Thermoplasmata; Thermoplasmatales; Ferroplasmaceae; Ferroplasma; Ferroplasma acidiphilum;
TRINITY_DN1395_c0_g1_i2	Y1770	1375.49	728.37	74969	cellular organisms; Archaea; Euryarchaeota; Thermoplasmata; Thermoplasmatales; Ferroplasmaceae; Ferroplasma; Ferroplasma acidiphilum;
TRINITY_DN1396_c0_g1_i1	HELX	20.99	88.48	2301	cellular organisms; Archaea; Euryarchaeota; Thermoplasmata; Thermoplasmatales;
TRINITY_DN1396_c1_g1_i1		0	0	1352	cellular organisms; Bacteria; Terrabacteria group; Firmicutes; Bacilli; Lactobacillales; Enterococcaceae; Enterococcus; Enterococcus faecium;
TRINITY_DN1396_c2_g1_i1	MEMA	0	6.14	53633	cellular organisms; Bacteria; Terrabacteria group; Firmicutes; Clostridia; Clostridiales; Clostridiales incertae sedis; Clostridiales Family XVII. Incertae Sedis; Sulfobacillus; Sulfobacillus acidophilus;
TRINITY_DN1396_c2_g2_i1		0	0	0
TRINITY_DN1396_c2_g3_i1		0	0	128827	cellular organisms; Bacteria; Terrabacteria group; Firmicutes; Erysipelotrichia; Erysipelotrichales; Erysipelotrichaceae;
TRINITY_DN1396_c2_g3_i2	MEMA	12.54	14.28	53633	cellular organisms; Bacteria; Terrabacteria group; Firmicutes; Clostridia; Clostridiales; Clostridiales incertae sedis; Clostridiales Family XVII. Incertae Sedis; Sulfobacillus; Sulfobacillus acidophilus;
TRINITY_DN1396_c2_g3_i3		0	0	667135	cellular organisms; Archaea; Euryarchaeota; Thermoplasmata; Thermoplasmatales; unclassified Thermoplasmatales; unclassified Thermoplasmatales (miscellaneous); Thermoplasmatales archaeon A-plasma;
TRINITY_DN1396_c2_g3_i4	MEMA	4.35	21.66	53633	cellular organisms; Bacteria; Terrabacteria group; Firmicutes; Clostridia; Clostridiales; Clostridiales incertae sedis; Clostridiales Family XVII. Incertae Sedis; Sulfobacillus; Sulfobacillus acidophilus;
TRINITY_DN1396_c2_g3_i5		0	0	128827	cellular organisms; Bacteria; Terrabacteria group; Firmicutes; Erysipelotrichia; Erysipelotrichales; Erysipelotrichaceae;
TRINITY_DN1396_c3_g1_i1		133.52	462.09	2301	cellular organisms; Archaea; Euryarchaeota; Thermoplasmata; Thermoplasmatales;
TRINITY_DN1396_c3_g2_i1	TRES	61.64	180.1	2301	cellular organisms; Archaea; Euryarchaeota; Thermoplasmata; Thermoplasmatales;
TRINITY_DN1396_c3_g2_i2		96753	207907	0
TRINITY_DN1396_c3_g3_i1	THIL	36.1	114.26	1673428	cellular organisms; Archaea; Euryarchaeota; Thermoplasmata; Thermoplasmatales; Cuniculiplasmataceae; Cuniculiplasma; Cuniculiplasma divulgatum;
TRINITY_DN1396_c3_g4_i1	GLN1A	89	247.86	2301	cellular organisms; Archaea; Euryarchaeota; Thermoplasmata; Thermoplasmatales;
TRINITY_DN1396_c3_g5_i1		55.64	74.49	131567	cellular organisms;
TRINITY_DN1396_c3_g6_i1	IF6	0	53.1	2301	cellular organisms; Archaea; Euryarchaeota; Thermoplasmata; Thermoplasmatales;
TRINITY_DN1397_c0_g1_i1	MV3K	315.68	222.15	74968	cellular organisms; Archaea; Euryarchaeota; Thermoplasmata; Thermoplasmatales; Ferroplasmaceae; Ferroplasma;
TRINITY_DN1397_c0_g1_i2	MV3K	4.06	16.58	74968	cellular organisms; Archaea; Euryarchaeota; Thermoplasmata; Thermoplasmatales; Ferroplasmaceae; Ferroplasma;
TRINITY_DN1398_c0_g1_i1	IPYR	29.87	10.13	74968	cellular organisms; Archaea; Euryarchaeota; Thermoplasmata; Thermoplasmatales; Ferroplasmaceae; Ferroplasma;
TRINITY_DN1398_c0_g1_i2	IPYR	75.73	371.22	74969	cellular organisms; Archaea; Euryarchaeota; Thermoplasmata; Thermoplasmatales; Ferroplasmaceae; Ferroplasma; Ferroplasma acidiphilum;
TRINITY_DN1398_c0_g1_i3	IPYR	2367.58	1105.73	97393	cellular organisms; Archaea; Euryarchaeota; Thermoplasmata; Thermoplasmatales; Ferroplasmaceae; Ferroplasma; Ferroplasma acidarmanus;
TRINITY_DN1398_c0_g1_i4	IPYR	13.11	107.23	97393	cellular organisms; Archaea; Euryarchaeota; Thermoplasmata; Thermoplasmatales; Ferroplasmaceae; Ferroplasma; Ferroplasma acidarmanus;
TRINITY_DN1399_c0_g1_i1	ALLC	172.31	134.78	97393	cellular organisms; Archaea; Euryarchaeota; Thermoplasmata; Thermoplasmatales; Ferroplasmaceae; Ferroplasma; Ferroplasma acidarmanus;
TRINITY_DN1399_c0_g1_i2	HYUC	1.11	15.95	97393	cellular organisms; Archaea; Euryarchaeota; Thermoplasmata; Thermoplasmatales; Ferroplasmaceae; Ferroplasma; Ferroplasma acidarmanus;
TRINITY_DN14_c0_g1_i1	OXLT	2.05	14.31	1813	cellular organisms; Bacteria; Terrabacteria group; Actinobacteria; Actinobacteria; Pseudonocardiales; Pseudonocardiaceae; Amycolatopsis;
TRINITY_DN140_c0_g1_i1		0	4.59	1673428	cellular organisms; Archaea; Euryarchaeota; Thermoplasmata; Thermoplasmatales; Cuniculiplasmataceae; Cuniculiplasma; Cuniculiplasma divulgatum;
TRINITY_DN140_c0_g2_i1	KPRS	25.92	96	2301	cellular organisms; Archaea; Euryarchaeota; Thermoplasmata; Thermoplasmatales;
TRINITY_DN1400_c0_g1_i1		3665.99	1995.04	74969	cellular organisms; Archaea; Euryarchaeota; Thermoplasmata; Thermoplasmatales; Ferroplasmaceae; Ferroplasma; Ferroplasma acidiphilum;
TRINITY_DN1400_c0_g1_i2		0.03	66.56	74969	cellular organisms; Archaea; Euryarchaeota; Thermoplasmata; Thermoplasmatales; Ferroplasmaceae; Ferroplasma; Ferroplasma acidiphilum;
TRINITY_DN1400_c0_g1_i3		9.53	104.26	74969	cellular organisms; Archaea; Euryarchaeota; Thermoplasmata; Thermoplasmatales; Ferroplasmaceae; Ferroplasma; Ferroplasma acidiphilum;
TRINITY_DN1400_c0_g1_i4		1470.23	2187.3	74969	cellular organisms; Archaea; Euryarchaeota; Thermoplasmata; Thermoplasmatales; Ferroplasmaceae; Ferroplasma; Ferroplasma acidiphilum;
TRINITY_DN1401_c0_g1_i1	POLX	5.78	17.11	97393	cellular organisms; Archaea; Euryarchaeota; Thermoplasmata; Thermoplasmatales; Ferroplasmaceae; Ferroplasma; Ferroplasma acidarmanus;
TRINITY_DN1401_c0_g1_i2	POLX	287.42	115.9	74969	cellular organisms; Archaea; Euryarchaeota; Thermoplasmata; Thermoplasmatales; Ferroplasmaceae; Ferroplasma; Ferroplasma acidiphilum;
TRINITY_DN1402_c0_g1_i1		57.65	42.91	97393	cellular organisms; Archaea; Euryarchaeota; Thermoplasmata; Thermoplasmatales; Ferroplasmaceae; Ferroplasma; Ferroplasma acidarmanus;
TRINITY_DN1402_c0_g1_i2		2.51	25.62	97393	cellular organisms; Archaea; Euryarchaeota; Thermoplasmata; Thermoplasmatales; Ferroplasmaceae; Ferroplasma; Ferroplasma acidarmanus;
TRINITY_DN1403_c0_g1_i1		0	32.74	1293648	cellular organisms; Archaea; Euryarchaeota; Thermoplasmata; Thermoplasmatales; Ferroplasmaceae; Acidiplasma; Acidiplasma sp. MBA-1;
TRINITY_DN1403_c0_g1_i2		290.16	163.47	1293648	cellular organisms; Archaea; Euryarchaeota; Thermoplasmata; Thermoplasmatales; Ferroplasmaceae; Acidiplasma; Acidiplasma sp. MBA-1;
TRINITY_DN1404_c0_g1_i1	Y1126	1732.88	1049.35	74969	cellular organisms; Archaea; Euryarchaeota; Thermoplasmata; Thermoplasmatales; Ferroplasmaceae; Ferroplasma; Ferroplasma acidiphilum;
TRINITY_DN1404_c0_g1_i2	Y1126	1.43	11.83	74969	cellular organisms; Archaea; Euryarchaeota; Thermoplasmata; Thermoplasmatales; Ferroplasmaceae; Ferroplasma; Ferroplasma acidiphilum;
TRINITY_DN1404_c1_g1_i1	Y1126	0	10.78	74969	cellular organisms; Archaea; Euryarchaeota; Thermoplasmata; Thermoplasmatales; Ferroplasmaceae; Ferroplasma; Ferroplasma acidiphilum;
TRINITY_DN1405_c0_g1_i1	Y1312	2106.33	1752.29	74969	cellular organisms; Archaea; Euryarchaeota; Thermoplasmata; Thermoplasmatales; Ferroplasmaceae; Ferroplasma; Ferroplasma acidiphilum;
TRINITY_DN1406_c0_g1_i1		119.18	105.59	74969	cellular organisms; Archaea; Euryarchaeota; Thermoplasmata; Thermoplasmatales; Ferroplasmaceae; Ferroplasma; Ferroplasma acidiphilum;
TRINITY_DN1406_c0_g1_i2	FPOL	783.04	771.41	74968	cellular organisms; Archaea; Euryarchaeota; Thermoplasmata; Thermoplasmatales; Ferroplasmaceae; Ferroplasma;
TRINITY_DN1407_c0_g1_i1	GPM	18.24	42.46	97393	cellular organisms; Archaea; Euryarchaeota; Thermoplasmata; Thermoplasmatales; Ferroplasmaceae; Ferroplasma; Ferroplasma acidarmanus;
TRINITY_DN1407_c0_g1_i2	GPM	943.53	603.98	97393	cellular organisms; Archaea; Euryarchaeota; Thermoplasmata; Thermoplasmatales; Ferroplasmaceae; Ferroplasma; Ferroplasma acidarmanus;
TRINITY_DN1408_c0_g1_i1		2.79	42.58	74968	cellular organisms; Archaea; Euryarchaeota; Thermoplasmata; Thermoplasmatales; Ferroplasmaceae; Ferroplasma;
TRINITY_DN1408_c0_g1_i2		11.76	42.22	74969	cellular organisms; Archaea; Euryarchaeota; Thermoplasmata; Thermoplasmatales; Ferroplasmaceae; Ferroplasma; Ferroplasma acidiphilum;
TRINITY_DN1408_c0_g1_i3		0	44.43	74969	cellular organisms; Archaea; Euryarchaeota; Thermoplasmata; Thermoplasmatales; Ferroplasmaceae; Ferroplasma; Ferroplasma acidiphilum;
TRINITY_DN1408_c0_g1_i4		1607.88	879.3	74969	cellular organisms; Archaea; Euryarchaeota; Thermoplasmata; Thermoplasmatales; Ferroplasmaceae; Ferroplasma; Ferroplasma acidiphilum;
TRINITY_DN1409_c0_g1_i1	LEUC	50.64	37.17	74969	cellular organisms; Archaea; Euryarchaeota; Thermoplasmata; Thermoplasmatales; Ferroplasmaceae; Ferroplasma; Ferroplasma acidiphilum;
TRINITY_DN1409_c0_g1_i2		16.07	15.77	74968	cellular organisms; Archaea; Euryarchaeota; Thermoplasmata; Thermoplasmatales; Ferroplasmaceae; Ferroplasma;
TRINITY_DN141_c0_g1_i1		0	6.41	28034	cellular organisms; Bacteria; Terrabacteria group; Firmicutes; Clostridia; Clostridiales; Clostridiales incertae sedis; Clostridiales Family XVII. Incertae Sedis; Sulfobacillus; Sulfobacillus thermosulfidooxidans;
TRINITY_DN1410_c0_g1_i1	GGGPS	0	0	74968	cellular organisms; Archaea; Euryarchaeota; Thermoplasmata; Thermoplasmatales; Ferroplasmaceae; Ferroplasma;
TRINITY_DN1410_c0_g2_i1	GGGPS	402.23	289.24	74969	cellular organisms; Archaea; Euryarchaeota; Thermoplasmata; Thermoplasmatales; Ferroplasmaceae; Ferroplasma; Ferroplasma acidiphilum;
TRINITY_DN1411_c0_g1_i1	UDGB	493.83	361.68	74968	cellular organisms; Archaea; Euryarchaeota; Thermoplasmata; Thermoplasmatales; Ferroplasmaceae; Ferroplasma;
TRINITY_DN1411_c0_g1_i2	UDGB	0.83	17.75	74969	cellular organisms; Archaea; Euryarchaeota; Thermoplasmata; Thermoplasmatales; Ferroplasmaceae; Ferroplasma; Ferroplasma acidiphilum;
TRINITY_DN1412_c0_g1_i1		0	0.8	74969	cellular organisms; Archaea; Euryarchaeota; Thermoplasmata; Thermoplasmatales; Ferroplasmaceae; Ferroplasma; Ferroplasma acidiphilum;
TRINITY_DN1412_c0_g1_i2		1005.14	434.26	74969	cellular organisms; Archaea; Euryarchaeota; Thermoplasmata; Thermoplasmatales; Ferroplasmaceae; Ferroplasma; Ferroplasma acidiphilum;
TRINITY_DN1412_c0_g1_i3		3.64	66.88	97393	cellular organisms; Archaea; Euryarchaeota; Thermoplasmata; Thermoplasmatales; Ferroplasmaceae; Ferroplasma; Ferroplasma acidarmanus;
TRINITY_DN1413_c0_g1_i1		2698.56	1639.6	74968	cellular organisms; Archaea; Euryarchaeota; Thermoplasmata; Thermoplasmatales; Ferroplasmaceae; Ferroplasma;
TRINITY_DN1413_c0_g2_i1	TRM56	854.7	530.93	97393	cellular organisms; Archaea; Euryarchaeota; Thermoplasmata; Thermoplasmatales; Ferroplasmaceae; Ferroplasma; Ferroplasma acidarmanus;
TRINITY_DN1413_c0_g2_i2		0	43.8	74968	cellular organisms; Archaea; Euryarchaeota; Thermoplasmata; Thermoplasmatales; Ferroplasmaceae; Ferroplasma;
TRINITY_DN1414_c0_g1_i1	CRYM	4.1	23.66	74969	cellular organisms; Archaea; Euryarchaeota; Thermoplasmata; Thermoplasmatales; Ferroplasmaceae; Ferroplasma; Ferroplasma acidiphilum;
TRINITY_DN1414_c0_g1_i2	CRYM	239.53	83.86	74969	cellular organisms; Archaea; Euryarchaeota; Thermoplasmata; Thermoplasmatales; Ferroplasmaceae; Ferroplasma; Ferroplasma acidiphilum;
TRINITY_DN1414_c0_g1_i3	CRYM	0	10.67	74969	cellular organisms; Archaea; Euryarchaeota; Thermoplasmata; Thermoplasmatales; Ferroplasmaceae; Ferroplasma; Ferroplasma acidiphilum;
TRINITY_DN1415_c0_g1_i1		5.07	33.81	74968	cellular organisms; Archaea; Euryarchaeota; Thermoplasmata; Thermoplasmatales; Ferroplasmaceae; Ferroplasma;
TRINITY_DN1415_c0_g1_i2	TRUA	229.91	218.97	74969	cellular organisms; Archaea; Euryarchaeota; Thermoplasmata; Thermoplasmatales; Ferroplasmaceae; Ferroplasma; Ferroplasma acidiphilum;
TRINITY_DN1416_c0_g1_i1	DP2S	624.09	364.02	74969	cellular organisms; Archaea; Euryarchaeota; Thermoplasmata; Thermoplasmatales; Ferroplasmaceae; Ferroplasma; Ferroplasma acidiphilum;
TRINITY_DN1416_c0_g1_i2	DP2S	10.98	0	74969	cellular organisms; Archaea; Euryarchaeota; Thermoplasmata; Thermoplasmatales; Ferroplasmaceae; Ferroplasma; Ferroplasma acidiphilum;
TRINITY_DN1417_c0_g1_i1	TATC	8.87	103.71	97393	cellular organisms; Archaea; Euryarchaeota; Thermoplasmata; Thermoplasmatales; Ferroplasmaceae; Ferroplasma; Ferroplasma acidarmanus;
TRINITY_DN1417_c0_g1_i2	TATC	718.59	456.36	74969	cellular organisms; Archaea; Euryarchaeota; Thermoplasmata; Thermoplasmatales; Ferroplasmaceae; Ferroplasma; Ferroplasma acidiphilum;
TRINITY_DN1417_c0_g1_i3	TATC	9.82	20.65	74968	cellular organisms; Archaea; Euryarchaeota; Thermoplasmata; Thermoplasmatales; Ferroplasmaceae; Ferroplasma;
TRINITY_DN1418_c0_g1_i1	Y868	1628.27	1151.34	74968	cellular organisms; Archaea; Euryarchaeota; Thermoplasmata; Thermoplasmatales; Ferroplasmaceae; Ferroplasma;
TRINITY_DN1419_c0_g1_i1	DTXR	1520	798.91	74969	cellular organisms; Archaea; Euryarchaeota; Thermoplasmata; Thermoplasmatales; Ferroplasmaceae; Ferroplasma; Ferroplasma acidiphilum;
TRINITY_DN1419_c0_g1_i2	DTXR	8.54	78.33	74969	cellular organisms; Archaea; Euryarchaeota; Thermoplasmata; Thermoplasmatales; Ferroplasmaceae; Ferroplasma; Ferroplasma acidiphilum;
TRINITY_DN142_c0_g1_i1	LDC	24.25	77.04	1673428	cellular organisms; Archaea; Euryarchaeota; Thermoplasmata; Thermoplasmatales; Cuniculiplasmataceae; Cuniculiplasma; Cuniculiplasma divulgatum;
TRINITY_DN1420_c0_g1_i1	RS9	38.63	452.91	74968	cellular organisms; Archaea; Euryarchaeota; Thermoplasmata; Thermoplasmatales; Ferroplasmaceae; Ferroplasma;
TRINITY_DN1420_c0_g1_i2	RS9	2066.46	1681.31	74968	cellular organisms; Archaea; Euryarchaeota; Thermoplasmata; Thermoplasmatales; Ferroplasmaceae; Ferroplasma;
TRINITY_DN1421_c0_g1_i1	ARE	1426.98	918.74	74969	cellular organisms; Archaea; Euryarchaeota; Thermoplasmata; Thermoplasmatales; Ferroplasmaceae; Ferroplasma; Ferroplasma acidiphilum;
TRINITY_DN1421_c0_g1_i2	ARE	10.14	85.48	74969	cellular organisms; Archaea; Euryarchaeota; Thermoplasmata; Thermoplasmatales; Ferroplasmaceae; Ferroplasma; Ferroplasma acidiphilum;
TRINITY_DN1422_c0_g1_i1	KITH	277.12	156.13	74968	cellular organisms; Archaea; Euryarchaeota; Thermoplasmata; Thermoplasmatales; Ferroplasmaceae; Ferroplasma;
TRINITY_DN1422_c0_g1_i2	KITH	2.33	18.09	74968	cellular organisms; Archaea; Euryarchaeota; Thermoplasmata; Thermoplasmatales; Ferroplasmaceae; Ferroplasma;
TRINITY_DN1423_c0_g1_i1		1.95	24.28	74969	cellular organisms; Archaea; Euryarchaeota; Thermoplasmata; Thermoplasmatales; Ferroplasmaceae; Ferroplasma; Ferroplasma acidiphilum;
TRINITY_DN1423_c0_g1_i2		0	21.42	97393	cellular organisms; Archaea; Euryarchaeota; Thermoplasmata; Thermoplasmatales; Ferroplasmaceae; Ferroplasma; Ferroplasma acidarmanus;
TRINITY_DN1423_c0_g1_i3		222.79	169.37	97393	cellular organisms; Archaea; Euryarchaeota; Thermoplasmata; Thermoplasmatales; Ferroplasmaceae; Ferroplasma; Ferroplasma acidarmanus;
TRINITY_DN1424_c0_g1_i1	LRPA1	26.72	117.25	74969	cellular organisms; Archaea; Euryarchaeota; Thermoplasmata; Thermoplasmatales; Ferroplasmaceae; Ferroplasma; Ferroplasma acidiphilum;
TRINITY_DN1424_c0_g1_i2	LRPA1	1079.99	404.02	74969	cellular organisms; Archaea; Euryarchaeota; Thermoplasmata; Thermoplasmatales; Ferroplasmaceae; Ferroplasma; Ferroplasma acidiphilum;
TRINITY_DN1425_c0_g1_i1	GCST	0	27.8	74968	cellular organisms; Archaea; Euryarchaeota; Thermoplasmata; Thermoplasmatales; Ferroplasmaceae; Ferroplasma;
TRINITY_DN1425_c0_g1_i2	GCST	220.24	244.75	97393	cellular organisms; Archaea; Euryarchaeota; Thermoplasmata; Thermoplasmatales; Ferroplasmaceae; Ferroplasma; Ferroplasma acidarmanus;
TRINITY_DN1426_c0_g1_i1	HUTU	616.48	598.64	74969	cellular organisms; Archaea; Euryarchaeota; Thermoplasmata; Thermoplasmatales; Ferroplasmaceae; Ferroplasma; Ferroplasma acidiphilum;
TRINITY_DN1427_c0_g1_i1	DHNA	28.84	26.02	74968	cellular organisms; Archaea; Euryarchaeota; Thermoplasmata; Thermoplasmatales; Ferroplasmaceae; Ferroplasma;
TRINITY_DN1427_c0_g1_i2	DHNA	3967.23	2982.64	74969	cellular organisms; Archaea; Euryarchaeota; Thermoplasmata; Thermoplasmatales; Ferroplasmaceae; Ferroplasma; Ferroplasma acidiphilum;
TRINITY_DN1427_c0_g2_i1		0	20.4	97393	cellular organisms; Archaea; Euryarchaeota; Thermoplasmata; Thermoplasmatales; Ferroplasmaceae; Ferroplasma; Ferroplasma acidarmanus;
TRINITY_DN1428_c0_g1_i1	HELX	152.4	128.09	97393	cellular organisms; Archaea; Euryarchaeota; Thermoplasmata; Thermoplasmatales; Ferroplasmaceae; Ferroplasma; Ferroplasma acidarmanus;
TRINITY_DN1429_c0_g1_i1		249.09	100.49	97393	cellular organisms; Archaea; Euryarchaeota; Thermoplasmata; Thermoplasmatales; Ferroplasmaceae; Ferroplasma; Ferroplasma acidarmanus;
TRINITY_DN1429_c0_g1_i2		3.55	32.95	97393	cellular organisms; Archaea; Euryarchaeota; Thermoplasmata; Thermoplasmatales; Ferroplasmaceae; Ferroplasma; Ferroplasma acidarmanus;
TRINITY_DN143_c0_g1_i1	Y1661	0	17.53	160808	cellular organisms; Bacteria; Proteobacteria; Acidithiobacillia; Acidithiobacillales; Acidithiobacillaceae; Acidithiobacillus; Acidithiobacillus ferrivorans;
TRINITY_DN1430_c0_g1_i1	TAL	0	42.54	74969	cellular organisms; Archaea; Euryarchaeota; Thermoplasmata; Thermoplasmatales; Ferroplasmaceae; Ferroplasma; Ferroplasma acidiphilum;
TRINITY_DN1430_c0_g1_i2	TAL	1843.77	1236.55	74969	cellular organisms; Archaea; Euryarchaeota; Thermoplasmata; Thermoplasmatales; Ferroplasmaceae; Ferroplasma; Ferroplasma acidiphilum;
TRINITY_DN1431_c0_g1_i1	RFCS	3.34	38.7	74968	cellular organisms; Archaea; Euryarchaeota; Thermoplasmata; Thermoplasmatales; Ferroplasmaceae; Ferroplasma;
TRINITY_DN1431_c0_g1_i2	RFCS	0.09	76.89	74968	cellular organisms; Archaea; Euryarchaeota; Thermoplasmata; Thermoplasmatales; Ferroplasmaceae; Ferroplasma;
TRINITY_DN1431_c0_g1_i3	RFCS	0	22.72	74968	cellular organisms; Archaea; Euryarchaeota; Thermoplasmata; Thermoplasmatales; Ferroplasmaceae; Ferroplasma;
TRINITY_DN1431_c0_g1_i4	RFCS	306.62	73.05	74968	cellular organisms; Archaea; Euryarchaeota; Thermoplasmata; Thermoplasmatales; Ferroplasmaceae; Ferroplasma;
TRINITY_DN1431_c0_g1_i5	RFCS	0	38.02	74968	cellular organisms; Archaea; Euryarchaeota; Thermoplasmata; Thermoplasmatales; Ferroplasmaceae; Ferroplasma;
TRINITY_DN1432_c0_g1_i1	DNAK	222.76	135.3	74969	cellular organisms; Archaea; Euryarchaeota; Thermoplasmata; Thermoplasmatales; Ferroplasmaceae; Ferroplasma; Ferroplasma acidiphilum;
TRINITY_DN1432_c0_g1_i2	DNAK	0	10.59	74969	cellular organisms; Archaea; Euryarchaeota; Thermoplasmata; Thermoplasmatales; Ferroplasmaceae; Ferroplasma; Ferroplasma acidiphilum;
TRINITY_DN1432_c0_g2_i1	MOBA	0	1.69	74969	cellular organisms; Archaea; Euryarchaeota; Thermoplasmata; Thermoplasmatales; Ferroplasmaceae; Ferroplasma; Ferroplasma acidiphilum;
TRINITY_DN1433_c0_g1_i1	LIPB2	291.39	156.27	97393	cellular organisms; Archaea; Euryarchaeota; Thermoplasmata; Thermoplasmatales; Ferroplasmaceae; Ferroplasma; Ferroplasma acidarmanus;
TRINITY_DN1433_c0_g1_i2		81.62	0	74968	cellular organisms; Archaea; Euryarchaeota; Thermoplasmata; Thermoplasmatales; Ferroplasmaceae; Ferroplasma;
TRINITY_DN1434_c0_g1_i1	SQRD	60.28	456.11	74968	cellular organisms; Archaea; Euryarchaeota; Thermoplasmata; Thermoplasmatales; Ferroplasmaceae; Ferroplasma;
TRINITY_DN1434_c0_g1_i2	SQRD	16719.8	8053.26	97393	cellular organisms; Archaea; Euryarchaeota; Thermoplasmata; Thermoplasmatales; Ferroplasmaceae; Ferroplasma; Ferroplasma acidarmanus;
TRINITY_DN1435_c0_g1_i1	MMPLB	567.14	716.71	74969	cellular organisms; Archaea; Euryarchaeota; Thermoplasmata; Thermoplasmatales; Ferroplasmaceae; Ferroplasma; Ferroplasma acidiphilum;
TRINITY_DN1435_c0_g2_i1		0	19.05	74969	cellular organisms; Archaea; Euryarchaeota; Thermoplasmata; Thermoplasmatales; Ferroplasmaceae; Ferroplasma; Ferroplasma acidiphilum;
TRINITY_DN1435_c0_g3_i1		0.02	374.79	74969	cellular organisms; Archaea; Euryarchaeota; Thermoplasmata; Thermoplasmatales; Ferroplasmaceae; Ferroplasma; Ferroplasma acidiphilum;
TRINITY_DN1436_c0_g1_i1	Y1956	20.28	95.02	97393	cellular organisms; Archaea; Euryarchaeota; Thermoplasmata; Thermoplasmatales; Ferroplasmaceae; Ferroplasma; Ferroplasma acidarmanus;
TRINITY_DN1436_c0_g1_i2	Y1956	1.99	8.21	97393	cellular organisms; Archaea; Euryarchaeota; Thermoplasmata; Thermoplasmatales; Ferroplasmaceae; Ferroplasma; Ferroplasma acidarmanus;
TRINITY_DN1436_c0_g1_i3	Y1956	675.36	223.5	97393	cellular organisms; Archaea; Euryarchaeota; Thermoplasmata; Thermoplasmatales; Ferroplasmaceae; Ferroplasma; Ferroplasma acidarmanus;
TRINITY_DN1436_c0_g1_i4		0	0	97393	cellular organisms; Archaea; Euryarchaeota; Thermoplasmata; Thermoplasmatales; Ferroplasmaceae; Ferroplasma; Ferroplasma acidarmanus;
TRINITY_DN1437_c0_g1_i1	PGMMM	519.66	465.81	74969	cellular organisms; Archaea; Euryarchaeota; Thermoplasmata; Thermoplasmatales; Ferroplasmaceae; Ferroplasma; Ferroplasma acidiphilum;
TRINITY_DN1438_c0_g1_i1	RHAD	0	4.48	97393	cellular organisms; Archaea; Euryarchaeota; Thermoplasmata; Thermoplasmatales; Ferroplasmaceae; Ferroplasma; Ferroplasma acidarmanus;
TRINITY_DN1438_c0_g2_i1	RHAD	1613.36	1011.06	97393	cellular organisms; Archaea; Euryarchaeota; Thermoplasmata; Thermoplasmatales; Ferroplasmaceae; Ferroplasma; Ferroplasma acidarmanus;
TRINITY_DN1438_c0_g2_i2	RHAD	0	53.5	97393	cellular organisms; Archaea; Euryarchaeota; Thermoplasmata; Thermoplasmatales; Ferroplasmaceae; Ferroplasma; Ferroplasma acidarmanus;
TRINITY_DN1439_c0_g1_i1		63.74	49.62	74968	cellular organisms; Archaea; Euryarchaeota; Thermoplasmata; Thermoplasmatales; Ferroplasmaceae; Ferroplasma;
TRINITY_DN1439_c0_g2_i1		50.27	23.73	74968	cellular organisms; Archaea; Euryarchaeota; Thermoplasmata; Thermoplasmatales; Ferroplasmaceae; Ferroplasma;
TRINITY_DN1439_c0_g2_i2	INTG	247.91	111.63	74968	cellular organisms; Archaea; Euryarchaeota; Thermoplasmata; Thermoplasmatales; Ferroplasmaceae; Ferroplasma;
TRINITY_DN1439_c0_g2_i3	INTG	0	7.72	74968	cellular organisms; Archaea; Euryarchaeota; Thermoplasmata; Thermoplasmatales; Ferroplasmaceae; Ferroplasma;
TRINITY_DN1439_c0_g2_i4	INTG	152.54	47.55	333146	cellular organisms; Archaea; Euryarchaeota; Thermoplasmata; Thermoplasmatales; Ferroplasmaceae; Ferroplasma; Ferroplasma acidarmanus; Ferroplasma acidarmanus fer1;
TRINITY_DN1439_c0_g2_i5	INTG	14.33	8.74	74968	cellular organisms; Archaea; Euryarchaeota; Thermoplasmata; Thermoplasmatales; Ferroplasmaceae; Ferroplasma;
TRINITY_DN1439_c0_g3_i1		197.51	0	115547	cellular organisms; Archaea; environmental samples; uncultured archaeon;
TRINITY_DN1439_c0_g4_i1	T1RH	7.92	75.66	2	cellular organisms; Bacteria;
TRINITY_DN1439_c0_g4_i2	T1RH	1.9	0.67	1147123	cellular organisms; Bacteria; Terrabacteria group; Firmicutes; Clostridia; Clostridiales; Clostridiaceae; Caloramator; Caloramator quimbayensis;
TRINITY_DN1439_c0_g5_i1	T1MH	61.08	47.72	115547	cellular organisms; Archaea; environmental samples; uncultured archaeon;
TRINITY_DN144_c0_g1_i1	Y653	51.02	179.98	2301	cellular organisms; Archaea; Euryarchaeota; Thermoplasmata; Thermoplasmatales;
TRINITY_DN144_c0_g2_i1	Y653	0	41.7	2301	cellular organisms; Archaea; Euryarchaeota; Thermoplasmata; Thermoplasmatales;
TRINITY_DN1440_c0_g1_i1	RPE	1303.27	744.21	74969	cellular organisms; Archaea; Euryarchaeota; Thermoplasmata; Thermoplasmatales; Ferroplasmaceae; Ferroplasma; Ferroplasma acidiphilum;
TRINITY_DN1440_c0_g1_i2	ADH1	26.46	55.17	74969	cellular organisms; Archaea; Euryarchaeota; Thermoplasmata; Thermoplasmatales; Ferroplasmaceae; Ferroplasma; Ferroplasma acidiphilum;
TRINITY_DN1441_c0_g1_i1		37.55	3.9	46631	cellular organisms; Archaea; Euryarchaeota; Thermoplasmata; Thermoplasmatales; Picrophilaceae; Picrophilus;
TRINITY_DN1441_c0_g2_i1		25.04	3.9	46631	cellular organisms; Archaea; Euryarchaeota; Thermoplasmata; Thermoplasmatales; Picrophilaceae; Picrophilus;
TRINITY_DN1441_c0_g3_i1		5.1	26.94	97393	cellular organisms; Archaea; Euryarchaeota; Thermoplasmata; Thermoplasmatales; Ferroplasmaceae; Ferroplasma; Ferroplasma acidarmanus;
TRINITY_DN1441_c0_g3_i10		96.56	12.64	74969	cellular organisms; Archaea; Euryarchaeota; Thermoplasmata; Thermoplasmatales; Ferroplasmaceae; Ferroplasma; Ferroplasma acidiphilum;
TRINITY_DN1441_c0_g3_i2		55.51	33.66	74969	cellular organisms; Archaea; Euryarchaeota; Thermoplasmata; Thermoplasmatales; Ferroplasmaceae; Ferroplasma; Ferroplasma acidiphilum;
TRINITY_DN1441_c0_g3_i3		43.67	8.3	74969	cellular organisms; Archaea; Euryarchaeota; Thermoplasmata; Thermoplasmatales; Ferroplasmaceae; Ferroplasma; Ferroplasma acidiphilum;
TRINITY_DN1441_c0_g3_i4		132.17	21.7	74969	cellular organisms; Archaea; Euryarchaeota; Thermoplasmata; Thermoplasmatales; Ferroplasmaceae; Ferroplasma; Ferroplasma acidiphilum;
TRINITY_DN1441_c0_g3_i5	YHJP	171.71	75.05	74969	cellular organisms; Archaea; Euryarchaeota; Thermoplasmata; Thermoplasmatales; Ferroplasmaceae; Ferroplasma; Ferroplasma acidiphilum;
TRINITY_DN1441_c0_g3_i6		5.51	50.07	97393	cellular organisms; Archaea; Euryarchaeota; Thermoplasmata; Thermoplasmatales; Ferroplasmaceae; Ferroplasma; Ferroplasma acidarmanus;
TRINITY_DN1441_c0_g3_i7		34763.3	27325.4	74969	cellular organisms; Archaea; Euryarchaeota; Thermoplasmata; Thermoplasmatales; Ferroplasmaceae; Ferroplasma; Ferroplasma acidiphilum;
TRINITY_DN1441_c0_g3_i8	YHJP	0.02	0	74969	cellular organisms; Archaea; Euryarchaeota; Thermoplasmata; Thermoplasmatales; Ferroplasmaceae; Ferroplasma; Ferroplasma acidiphilum;
TRINITY_DN1441_c0_g3_i9		0	17.82	74969	cellular organisms; Archaea; Euryarchaeota; Thermoplasmata; Thermoplasmatales; Ferroplasmaceae; Ferroplasma; Ferroplasma acidiphilum;
TRINITY_DN1441_c0_g4_i1	AROD1	0	17.72	74969	cellular organisms; Archaea; Euryarchaeota; Thermoplasmata; Thermoplasmatales; Ferroplasmaceae; Ferroplasma; Ferroplasma acidiphilum;
TRINITY_DN1441_c0_g4_i2		389.22	381.32	74969	cellular organisms; Archaea; Euryarchaeota; Thermoplasmata; Thermoplasmatales; Ferroplasmaceae; Ferroplasma; Ferroplasma acidiphilum;
TRINITY_DN1441_c0_g4_i3	AROD1	207.17	145.96	74969	cellular organisms; Archaea; Euryarchaeota; Thermoplasmata; Thermoplasmatales; Ferroplasmaceae; Ferroplasma; Ferroplasma acidiphilum;
TRINITY_DN1441_c0_g5_i1		8.3	94.63	74968	cellular organisms; Archaea; Euryarchaeota; Thermoplasmata; Thermoplasmatales; Ferroplasmaceae; Ferroplasma;
TRINITY_DN1442_c0_g1_i1		2.02	24.35	74968	cellular organisms; Archaea; Euryarchaeota; Thermoplasmata; Thermoplasmatales; Ferroplasmaceae; Ferroplasma;
TRINITY_DN1442_c0_g1_i2		14.72	42.88	74968	cellular organisms; Archaea; Euryarchaeota; Thermoplasmata; Thermoplasmatales; Ferroplasmaceae; Ferroplasma;
TRINITY_DN1442_c0_g1_i3	YP245	348.88	122.93	74968	cellular organisms; Archaea; Euryarchaeota; Thermoplasmata; Thermoplasmatales; Ferroplasmaceae; Ferroplasma;
TRINITY_DN1443_c0_g1_i1	MOAE	262.36	174.84	97393	cellular organisms; Archaea; Euryarchaeota; Thermoplasmata; Thermoplasmatales; Ferroplasmaceae; Ferroplasma; Ferroplasma acidarmanus;
TRINITY_DN1443_c0_g1_i2	MOAE	0	17.27	74969	cellular organisms; Archaea; Euryarchaeota; Thermoplasmata; Thermoplasmatales; Ferroplasmaceae; Ferroplasma; Ferroplasma acidiphilum;
TRINITY_DN1444_c0_g1_i1	HMDH	582.53	371.67	74969	cellular organisms; Archaea; Euryarchaeota; Thermoplasmata; Thermoplasmatales; Ferroplasmaceae; Ferroplasma; Ferroplasma acidiphilum;
TRINITY_DN1445_c0_g1_i1		27.3	114.36	74968	cellular organisms; Archaea; Euryarchaeota; Thermoplasmata; Thermoplasmatales; Ferroplasmaceae; Ferroplasma;
TRINITY_DN1445_c0_g1_i2	RL15E	1950.97	987.76	74968	cellular organisms; Archaea; Euryarchaeota; Thermoplasmata; Thermoplasmatales; Ferroplasmaceae; Ferroplasma;
TRINITY_DN1445_c0_g1_i3	RL15E	9.2	0	333146	cellular organisms; Archaea; Euryarchaeota; Thermoplasmata; Thermoplasmatales; Ferroplasmaceae; Ferroplasma; Ferroplasma acidarmanus; Ferroplasma acidarmanus fer1;
TRINITY_DN1445_c0_g1_i4	RL15E	0	7.39	74968	cellular organisms; Archaea; Euryarchaeota; Thermoplasmata; Thermoplasmatales; Ferroplasmaceae; Ferroplasma;
TRINITY_DN1446_c0_g1_i1	SYN	0	114.84	74969	cellular organisms; Archaea; Euryarchaeota; Thermoplasmata; Thermoplasmatales; Ferroplasmaceae; Ferroplasma; Ferroplasma acidiphilum;
TRINITY_DN1446_c0_g2_i1	SYN	267.62	206.68	74969	cellular organisms; Archaea; Euryarchaeota; Thermoplasmata; Thermoplasmatales; Ferroplasmaceae; Ferroplasma; Ferroplasma acidiphilum;
TRINITY_DN1446_c0_g3_i1	DCUP	0	7.24	74968	cellular organisms; Archaea; Euryarchaeota; Thermoplasmata; Thermoplasmatales; Ferroplasmaceae; Ferroplasma;
TRINITY_DN1447_c0_g1_i1	TRF2	1292.89	785.96	74969	cellular organisms; Archaea; Euryarchaeota; Thermoplasmata; Thermoplasmatales; Ferroplasmaceae; Ferroplasma; Ferroplasma acidiphilum;
TRINITY_DN1448_c0_g1_i1	CDR	1458.86	817.86	74969	cellular organisms; Archaea; Euryarchaeota; Thermoplasmata; Thermoplasmatales; Ferroplasmaceae; Ferroplasma; Ferroplasma acidiphilum;
TRINITY_DN1448_c0_g1_i2	CDR	3.03	43.74	74969	cellular organisms; Archaea; Euryarchaeota; Thermoplasmata; Thermoplasmatales; Ferroplasmaceae; Ferroplasma; Ferroplasma acidiphilum;
TRINITY_DN1448_c1_g1_i1	DPM1	0	0	74968	cellular organisms; Archaea; Euryarchaeota; Thermoplasmata; Thermoplasmatales; Ferroplasmaceae; Ferroplasma;
TRINITY_DN1449_c0_g1_i1		75.57	53.07	74968	cellular organisms; Archaea; Euryarchaeota; Thermoplasmata; Thermoplasmatales; Ferroplasmaceae; Ferroplasma;
TRINITY_DN1449_c0_g1_i2	Y611	169.45	154.84	74968	cellular organisms; Archaea; Euryarchaeota; Thermoplasmata; Thermoplasmatales; Ferroplasmaceae; Ferroplasma;
TRINITY_DN1449_c0_g1_i3		101.43	83.82	74968	cellular organisms; Archaea; Euryarchaeota; Thermoplasmata; Thermoplasmatales; Ferroplasmaceae; Ferroplasma;
TRINITY_DN145_c0_g1_i1		87.54	1.4	131567	cellular organisms;
TRINITY_DN1450_c0_g1_i1		0	52.55	74969	cellular organisms; Archaea; Euryarchaeota; Thermoplasmata; Thermoplasmatales; Ferroplasmaceae; Ferroplasma; Ferroplasma acidiphilum;
TRINITY_DN1450_c0_g1_i2	SPEE	1110.3	587.6	74968	cellular organisms; Archaea; Euryarchaeota; Thermoplasmata; Thermoplasmatales; Ferroplasmaceae; Ferroplasma;
TRINITY_DN1450_c0_g1_i3	SPEE	69.1	309.63	74968	cellular organisms; Archaea; Euryarchaeota; Thermoplasmata; Thermoplasmatales; Ferroplasmaceae; Ferroplasma;
TRINITY_DN1451_c0_g1_i1	TRPD	29.77	6.13	74969	cellular organisms; Archaea; Euryarchaeota; Thermoplasmata; Thermoplasmatales; Ferroplasmaceae; Ferroplasma; Ferroplasma acidiphilum;
TRINITY_DN1451_c0_g2_i1	RTCB	51.13	34.45	74969	cellular organisms; Archaea; Euryarchaeota; Thermoplasmata; Thermoplasmatales; Ferroplasmaceae; Ferroplasma; Ferroplasma acidiphilum;
TRINITY_DN1451_c0_g2_i2	AROF	14.65	0	261388	cellular organisms; Archaea; Euryarchaeota; Thermoplasmata; Thermoplasmatales; Ferroplasmaceae; Ferroplasma; environmental samples; Ferroplasma sp. Type II;
TRINITY_DN1452_c0_g1_i1		2.09	34.44	97393	cellular organisms; Archaea; Euryarchaeota; Thermoplasmata; Thermoplasmatales; Ferroplasmaceae; Ferroplasma; Ferroplasma acidarmanus;
TRINITY_DN1452_c0_g2_i1	CYSK	27.62	32.4	74968	cellular organisms; Archaea; Euryarchaeota; Thermoplasmata; Thermoplasmatales; Ferroplasmaceae; Ferroplasma;
TRINITY_DN1452_c0_g2_i2	SGPL	324.52	201.45	97393	cellular organisms; Archaea; Euryarchaeota; Thermoplasmata; Thermoplasmatales; Ferroplasmaceae; Ferroplasma; Ferroplasma acidarmanus;
TRINITY_DN1452_c0_g2_i3	SGPL	3.17	15.9	74969	cellular organisms; Archaea; Euryarchaeota; Thermoplasmata; Thermoplasmatales; Ferroplasmaceae; Ferroplasma; Ferroplasma acidiphilum;
TRINITY_DN1453_c0_g1_i1	YHDG	104.78	20.21	74969	cellular organisms; Archaea; Euryarchaeota; Thermoplasmata; Thermoplasmatales; Ferroplasmaceae; Ferroplasma; Ferroplasma acidiphilum;
TRINITY_DN1453_c0_g1_i2	YHDG	8.35	63.5	74968	cellular organisms; Archaea; Euryarchaeota; Thermoplasmata; Thermoplasmatales; Ferroplasmaceae; Ferroplasma;
TRINITY_DN1454_c0_g1_i1	ABHEB	341.62	234.12	74969	cellular organisms; Archaea; Euryarchaeota; Thermoplasmata; Thermoplasmatales; Ferroplasmaceae; Ferroplasma; Ferroplasma acidiphilum;
TRINITY_DN1454_c0_g1_i2	ABHEB	3.86	12.45	74969	cellular organisms; Archaea; Euryarchaeota; Thermoplasmata; Thermoplasmatales; Ferroplasmaceae; Ferroplasma; Ferroplasma acidiphilum;
TRINITY_DN1454_c0_g2_i1	MHQR	19.59	129.63	74968	cellular organisms; Archaea; Euryarchaeota; Thermoplasmata; Thermoplasmatales; Ferroplasmaceae; Ferroplasma;
TRINITY_DN1455_c0_g1_i1	SYW	17.49	66.68	74969	cellular organisms; Archaea; Euryarchaeota; Thermoplasmata; Thermoplasmatales; Ferroplasmaceae; Ferroplasma; Ferroplasma acidiphilum;
TRINITY_DN1455_c0_g1_i2	SYW	346.26	189.38	74969	cellular organisms; Archaea; Euryarchaeota; Thermoplasmata; Thermoplasmatales; Ferroplasmaceae; Ferroplasma; Ferroplasma acidiphilum;
TRINITY_DN1456_c0_g1_i1	ASPA	4.7	71.57	74968	cellular organisms; Archaea; Euryarchaeota; Thermoplasmata; Thermoplasmatales; Ferroplasmaceae; Ferroplasma;
TRINITY_DN1456_c0_g1_i2	ASPA	2764.01	2064.92	74968	cellular organisms; Archaea; Euryarchaeota; Thermoplasmata; Thermoplasmatales; Ferroplasmaceae; Ferroplasma;
TRINITY_DN1457_c0_g1_i1	Y2058	7.85	49.21	74968	cellular organisms; Archaea; Euryarchaeota; Thermoplasmata; Thermoplasmatales; Ferroplasmaceae; Ferroplasma;
TRINITY_DN1457_c0_g1_i2	Y2058	1534.62	712.96	74968	cellular organisms; Archaea; Euryarchaeota; Thermoplasmata; Thermoplasmatales; Ferroplasmaceae; Ferroplasma;
TRINITY_DN1458_c0_g1_i1	SQD1	356.99	294.96	74969	cellular organisms; Archaea; Euryarchaeota; Thermoplasmata; Thermoplasmatales; Ferroplasmaceae; Ferroplasma; Ferroplasma acidiphilum;
TRINITY_DN1459_c0_g1_i1		18.97	33.98	667137	cellular organisms; Archaea; Euryarchaeota; Thermoplasmata; Thermoplasmatales; unclassified Thermoplasmatales; unclassified Thermoplasmatales (miscellaneous); Thermoplasmatales archaeon E-plasma;
TRINITY_DN1459_c0_g1_i2		0	1.32	667137	cellular organisms; Archaea; Euryarchaeota; Thermoplasmata; Thermoplasmatales; unclassified Thermoplasmatales; unclassified Thermoplasmatales (miscellaneous); Thermoplasmatales archaeon E-plasma;
TRINITY_DN1459_c0_g2_i1	FDHA	908.01	335.59	74968	cellular organisms; Archaea; Euryarchaeota; Thermoplasmata; Thermoplasmatales; Ferroplasmaceae; Ferroplasma;
TRINITY_DN146_c0_g1_i1	ILVC	0	15.57	1783272	cellular organisms; Bacteria; Terrabacteria group;
TRINITY_DN146_c0_g2_i1	ILVC	0	6.39	28034	cellular organisms; Bacteria; Terrabacteria group; Firmicutes; Clostridia; Clostridiales; Clostridiales incertae sedis; Clostridiales Family XVII. Incertae Sedis; Sulfobacillus; Sulfobacillus thermosulfidooxidans;
TRINITY_DN1460_c0_g1_i1	MFPS	45.32	33.58	97393	cellular organisms; Archaea; Euryarchaeota; Thermoplasmata; Thermoplasmatales; Ferroplasmaceae; Ferroplasma; Ferroplasma acidarmanus;
TRINITY_DN1460_c0_g1_i2	Y2592	1.73	24.87	97393	cellular organisms; Archaea; Euryarchaeota; Thermoplasmata; Thermoplasmatales; Ferroplasmaceae; Ferroplasma; Ferroplasma acidarmanus;
TRINITY_DN1461_c0_g1_i1	G1PDH	752.42	354.95	74968	cellular organisms; Archaea; Euryarchaeota; Thermoplasmata; Thermoplasmatales; Ferroplasmaceae; Ferroplasma;
TRINITY_DN1461_c0_g1_i2	G1PDH	50.38	255.64	74968	cellular organisms; Archaea; Euryarchaeota; Thermoplasmata; Thermoplasmatales; Ferroplasmaceae; Ferroplasma;
TRINITY_DN1461_c0_g1_i3	G1PDH	0	0	74968	cellular organisms; Archaea; Euryarchaeota; Thermoplasmata; Thermoplasmatales; Ferroplasmaceae; Ferroplasma;
TRINITY_DN1461_c0_g1_i4	G1PDH	0	19.23	74968	cellular organisms; Archaea; Euryarchaeota; Thermoplasmata; Thermoplasmatales; Ferroplasmaceae; Ferroplasma;
TRINITY_DN1461_c0_g1_i5	G1PDH	997.84	316.36	74968	cellular organisms; Archaea; Euryarchaeota; Thermoplasmata; Thermoplasmatales; Ferroplasmaceae; Ferroplasma;
TRINITY_DN1461_c0_g1_i6	G1PDH	7.24	51.66	74968	cellular organisms; Archaea; Euryarchaeota; Thermoplasmata; Thermoplasmatales; Ferroplasmaceae; Ferroplasma;
TRINITY_DN1461_c0_g2_i1	G1PDH	0	4.41	74968	cellular organisms; Archaea; Euryarchaeota; Thermoplasmata; Thermoplasmatales; Ferroplasmaceae; Ferroplasma;
TRINITY_DN1462_c0_g1_i1	MPG1	2761.77	1785.05	74969	cellular organisms; Archaea; Euryarchaeota; Thermoplasmata; Thermoplasmatales; Ferroplasmaceae; Ferroplasma; Ferroplasma acidiphilum;
TRINITY_DN1462_c0_g1_i2	GLGC	11.43	0	74969	cellular organisms; Archaea; Euryarchaeota; Thermoplasmata; Thermoplasmatales; Ferroplasmaceae; Ferroplasma; Ferroplasma acidiphilum;
TRINITY_DN1462_c0_g1_i3	MPG1	0	19.66	74969	cellular organisms; Archaea; Euryarchaeota; Thermoplasmata; Thermoplasmatales; Ferroplasmaceae; Ferroplasma; Ferroplasma acidiphilum;
TRINITY_DN1463_c0_g1_i1		0	68.83	74968	cellular organisms; Archaea; Euryarchaeota; Thermoplasmata; Thermoplasmatales; Ferroplasmaceae; Ferroplasma;
TRINITY_DN1463_c0_g2_i1	Y304	410.69	265.95	74968	cellular organisms; Archaea; Euryarchaeota; Thermoplasmata; Thermoplasmatales; Ferroplasmaceae; Ferroplasma;
TRINITY_DN1463_c0_g2_i2	COBS	5.24	65.95	74968	cellular organisms; Archaea; Euryarchaeota; Thermoplasmata; Thermoplasmatales; Ferroplasmaceae; Ferroplasma;
TRINITY_DN1464_c0_g1_i1	UXUA	1382.53	540.46	97393	cellular organisms; Archaea; Euryarchaeota; Thermoplasmata; Thermoplasmatales; Ferroplasmaceae; Ferroplasma; Ferroplasma acidarmanus;
TRINITY_DN1464_c0_g1_i2	UXUA	69.3	190.69	97393	cellular organisms; Archaea; Euryarchaeota; Thermoplasmata; Thermoplasmatales; Ferroplasmaceae; Ferroplasma; Ferroplasma acidarmanus;
TRINITY_DN1464_c0_g1_i3	Y215	0	225.14	97393	cellular organisms; Archaea; Euryarchaeota; Thermoplasmata; Thermoplasmatales; Ferroplasmaceae; Ferroplasma; Ferroplasma acidarmanus;
TRINITY_DN1464_c0_g1_i4	FABG	20.89	12.02	97393	cellular organisms; Archaea; Euryarchaeota; Thermoplasmata; Thermoplasmatales; Ferroplasmaceae; Ferroplasma; Ferroplasma acidarmanus;
TRINITY_DN1464_c0_g2_i1		9.49	18.69	97393	cellular organisms; Archaea; Euryarchaeota; Thermoplasmata; Thermoplasmatales; Ferroplasmaceae; Ferroplasma; Ferroplasma acidarmanus;
TRINITY_DN1464_c0_g3_i1		0	0	97393	cellular organisms; Archaea; Euryarchaeota; Thermoplasmata; Thermoplasmatales; Ferroplasmaceae; Ferroplasma; Ferroplasma acidarmanus;
TRINITY_DN1465_c0_g1_i1	YBEC	259.4	163.5	97393	cellular organisms; Archaea; Euryarchaeota; Thermoplasmata; Thermoplasmatales; Ferroplasmaceae; Ferroplasma; Ferroplasma acidarmanus;
TRINITY_DN1465_c0_g1_i2	YBEC	0	0.6	97393	cellular organisms; Archaea; Euryarchaeota; Thermoplasmata; Thermoplasmatales; Ferroplasmaceae; Ferroplasma; Ferroplasma acidarmanus;
TRINITY_DN1466_c0_g1_i1	YBEM	11.24	16.88	74968	cellular organisms; Archaea; Euryarchaeota; Thermoplasmata; Thermoplasmatales; Ferroplasmaceae; Ferroplasma;
TRINITY_DN1466_c0_g1_i2	Y1383	0	21.23	74968	cellular organisms; Archaea; Euryarchaeota; Thermoplasmata; Thermoplasmatales; Ferroplasmaceae; Ferroplasma;
TRINITY_DN1466_c0_g1_i3	Y1383	669.42	327.35	74969	cellular organisms; Archaea; Euryarchaeota; Thermoplasmata; Thermoplasmatales; Ferroplasmaceae; Ferroplasma; Ferroplasma acidiphilum;
TRINITY_DN1467_c0_g1_i1	NADE	21.17	21.26	74968	cellular organisms; Archaea; Euryarchaeota; Thermoplasmata; Thermoplasmatales; Ferroplasmaceae; Ferroplasma;
TRINITY_DN1467_c0_g1_i2	NADE	158.26	133.92	74968	cellular organisms; Archaea; Euryarchaeota; Thermoplasmata; Thermoplasmatales; Ferroplasmaceae; Ferroplasma;
TRINITY_DN1467_c0_g2_i1		0	0	74968	cellular organisms; Archaea; Euryarchaeota; Thermoplasmata; Thermoplasmatales; Ferroplasmaceae; Ferroplasma;
TRINITY_DN1468_c0_g1_i1	PLT2	6.03	36.1	74968	cellular organisms; Archaea; Euryarchaeota; Thermoplasmata; Thermoplasmatales; Ferroplasmaceae; Ferroplasma;
TRINITY_DN1468_c0_g1_i2	PHT16	860.64	653.28	74968	cellular organisms; Archaea; Euryarchaeota; Thermoplasmata; Thermoplasmatales; Ferroplasmaceae; Ferroplasma;
TRINITY_DN1469_c0_g1_i1		3297.56	1591.38	74968	cellular organisms; Archaea; Euryarchaeota; Thermoplasmata; Thermoplasmatales; Ferroplasmaceae; Ferroplasma;
TRINITY_DN1469_c0_g1_i2		328.69	1609.98	74968	cellular organisms; Archaea; Euryarchaeota; Thermoplasmata; Thermoplasmatales; Ferroplasmaceae; Ferroplasma;
TRINITY_DN1469_c0_g1_i3	SYD	0	25.72	74969	cellular organisms; Archaea; Euryarchaeota; Thermoplasmata; Thermoplasmatales; Ferroplasmaceae; Ferroplasma; Ferroplasma acidiphilum;
TRINITY_DN1469_c0_g1_i4	SYD	599.49	356.81	74969	cellular organisms; Archaea; Euryarchaeota; Thermoplasmata; Thermoplasmatales; Ferroplasmaceae; Ferroplasma; Ferroplasma acidiphilum;
TRINITY_DN147_c0_g1_i1	FAHD2	3.17	7.86	1783272	cellular organisms; Bacteria; Terrabacteria group;
TRINITY_DN1470_c0_g1_i1	HOSA	1.87	17.58	97393	cellular organisms; Archaea; Euryarchaeota; Thermoplasmata; Thermoplasmatales; Ferroplasmaceae; Ferroplasma; Ferroplasma acidarmanus;
TRINITY_DN1470_c0_g1_i2	HOSA	201.16	92.08	97393	cellular organisms; Archaea; Euryarchaeota; Thermoplasmata; Thermoplasmatales; Ferroplasmaceae; Ferroplasma; Ferroplasma acidarmanus;
TRINITY_DN1470_c0_g1_i3	YDFA	11.21	44.11	97393	cellular organisms; Archaea; Euryarchaeota; Thermoplasmata; Thermoplasmatales; Ferroplasmaceae; Ferroplasma; Ferroplasma acidarmanus;
TRINITY_DN1471_c0_g1_i1		0	7.55	97393	cellular organisms; Archaea; Euryarchaeota; Thermoplasmata; Thermoplasmatales; Ferroplasmaceae; Ferroplasma; Ferroplasma acidarmanus;
TRINITY_DN1471_c0_g2_i1		46.68	33.53	97393	cellular organisms; Archaea; Euryarchaeota; Thermoplasmata; Thermoplasmatales; Ferroplasmaceae; Ferroplasma; Ferroplasma acidarmanus;
TRINITY_DN1471_c0_g3_i1	YAAU	43.89	31.77	74969	cellular organisms; Archaea; Euryarchaeota; Thermoplasmata; Thermoplasmatales; Ferroplasmaceae; Ferroplasma; Ferroplasma acidiphilum;
TRINITY_DN1471_c0_g3_i2		0	7.17	74969	cellular organisms; Archaea; Euryarchaeota; Thermoplasmata; Thermoplasmatales; Ferroplasmaceae; Ferroplasma; Ferroplasma acidiphilum;
TRINITY_DN1471_c1_g1_i1		184.56	90.03	74969	cellular organisms; Archaea; Euryarchaeota; Thermoplasmata; Thermoplasmatales; Ferroplasmaceae; Ferroplasma; Ferroplasma acidiphilum;
TRINITY_DN1471_c1_g1_i2		19.5	22.33	74969	cellular organisms; Archaea; Euryarchaeota; Thermoplasmata; Thermoplasmatales; Ferroplasmaceae; Ferroplasma; Ferroplasma acidiphilum;
TRINITY_DN1471_c2_g1_i1	THIL	372.37	279.13	74969	cellular organisms; Archaea; Euryarchaeota; Thermoplasmata; Thermoplasmatales; Ferroplasmaceae; Ferroplasma; Ferroplasma acidiphilum;
TRINITY_DN1471_c2_g1_i2		23.16	13.56	74969	cellular organisms; Archaea; Euryarchaeota; Thermoplasmata; Thermoplasmatales; Ferroplasmaceae; Ferroplasma; Ferroplasma acidiphilum;
TRINITY_DN1471_c2_g1_i3	THIL	1.81	29.63	97393	cellular organisms; Archaea; Euryarchaeota; Thermoplasmata; Thermoplasmatales; Ferroplasmaceae; Ferroplasma; Ferroplasma acidarmanus;
TRINITY_DN1471_c2_g1_i4	THIL	11.26	9.3	74969	cellular organisms; Archaea; Euryarchaeota; Thermoplasmata; Thermoplasmatales; Ferroplasmaceae; Ferroplasma; Ferroplasma acidiphilum;
TRINITY_DN1471_c2_g2_i1		7.12	10.95	97393	cellular organisms; Archaea; Euryarchaeota; Thermoplasmata; Thermoplasmatales; Ferroplasmaceae; Ferroplasma; Ferroplasma acidarmanus;
TRINITY_DN1472_c0_g1_i1	EXOA	156.3	92.63	74968	cellular organisms; Archaea; Euryarchaeota; Thermoplasmata; Thermoplasmatales; Ferroplasmaceae; Ferroplasma;
TRINITY_DN1472_c0_g1_i2	EXOA	0	48.8	74969	cellular organisms; Archaea; Euryarchaeota; Thermoplasmata; Thermoplasmatales; Ferroplasmaceae; Ferroplasma; Ferroplasma acidiphilum;
TRINITY_DN1472_c0_g2_i1		0	2.14	74968	cellular organisms; Archaea; Euryarchaeota; Thermoplasmata; Thermoplasmatales; Ferroplasmaceae; Ferroplasma;
TRINITY_DN1473_c0_g1_i1		17.92	253.54	97393	cellular organisms; Archaea; Euryarchaeota; Thermoplasmata; Thermoplasmatales; Ferroplasmaceae; Ferroplasma; Ferroplasma acidarmanus;
TRINITY_DN1473_c0_g1_i2		20.07	99.19	97393	cellular organisms; Archaea; Euryarchaeota; Thermoplasmata; Thermoplasmatales; Ferroplasmaceae; Ferroplasma; Ferroplasma acidarmanus;
TRINITY_DN1473_c0_g1_i3		1084.46	486.04	97393	cellular organisms; Archaea; Euryarchaeota; Thermoplasmata; Thermoplasmatales; Ferroplasmaceae; Ferroplasma; Ferroplasma acidarmanus;
TRINITY_DN1474_c0_g1_i1	MAP2	345.83	295.4	74968	cellular organisms; Archaea; Euryarchaeota; Thermoplasmata; Thermoplasmatales; Ferroplasmaceae; Ferroplasma;
TRINITY_DN1475_c0_g1_i1	Y1236	1790.1	1335.11	74969	cellular organisms; Archaea; Euryarchaeota; Thermoplasmata; Thermoplasmatales; Ferroplasmaceae; Ferroplasma; Ferroplasma acidiphilum;
TRINITY_DN1476_c0_g1_i1		160.49	6.39	2	cellular organisms; Bacteria;
TRINITY_DN1476_c0_g1_i2		200.78	95.37	2	cellular organisms; Bacteria;
TRINITY_DN1476_c0_g2_i1		24.05	34	74969	cellular organisms; Archaea; Euryarchaeota; Thermoplasmata; Thermoplasmatales; Ferroplasmaceae; Ferroplasma; Ferroplasma acidiphilum;
TRINITY_DN1476_c0_g3_i1		0	0	2	cellular organisms; Bacteria;
TRINITY_DN1476_c0_g3_i2		0	0	131112	cellular organisms; Bacteria; Terrabacteria group; Actinobacteria; Actinobacteria; Actinomycetales; Actinomycetaceae; Arcanobacterium; Arcanobacterium phocae;
TRINITY_DN1476_c0_g3_i3		5.75	20.59	131567	cellular organisms;
TRINITY_DN1476_c0_g3_i4		0	0	131112	cellular organisms; Bacteria; Terrabacteria group; Actinobacteria; Actinobacteria; Actinomycetales; Actinomycetaceae; Arcanobacterium; Arcanobacterium phocae;
TRINITY_DN1476_c0_g3_i5		0	0	2	cellular organisms; Bacteria;
TRINITY_DN1476_c0_g3_i6		0	2.12	2	cellular organisms; Bacteria;
TRINITY_DN1476_c0_g3_i7		0	0	2	cellular organisms; Bacteria;
TRINITY_DN1476_c0_g4_i1	YAJO	1003.75	482.44	74969	cellular organisms; Archaea; Euryarchaeota; Thermoplasmata; Thermoplasmatales; Ferroplasmaceae; Ferroplasma; Ferroplasma acidiphilum;
TRINITY_DN1476_c0_g5_i1	COPA	45.79	157.48	2301	cellular organisms; Archaea; Euryarchaeota; Thermoplasmata; Thermoplasmatales;
TRINITY_DN1477_c0_g1_i1	GLCDH	0	81.36	74968	cellular organisms; Archaea; Euryarchaeota; Thermoplasmata; Thermoplasmatales; Ferroplasmaceae; Ferroplasma;
TRINITY_DN1477_c0_g2_i1	GLCD2	0	14.74	74969	cellular organisms; Archaea; Euryarchaeota; Thermoplasmata; Thermoplasmatales; Ferroplasmaceae; Ferroplasma; Ferroplasma acidiphilum;
TRINITY_DN1477_c0_g2_i2	GLCD2	124.64	112	74969	cellular organisms; Archaea; Euryarchaeota; Thermoplasmata; Thermoplasmatales; Ferroplasmaceae; Ferroplasma; Ferroplasma acidiphilum;
TRINITY_DN1478_c0_g1_i1		0	12.25	74968	cellular organisms; Archaea; Euryarchaeota; Thermoplasmata; Thermoplasmatales; Ferroplasmaceae; Ferroplasma;
TRINITY_DN1478_c0_g1_i2	BLUB	14048.4	6921.92	97393	cellular organisms; Archaea; Euryarchaeota; Thermoplasmata; Thermoplasmatales; Ferroplasmaceae; Ferroplasma; Ferroplasma acidarmanus;
TRINITY_DN1479_c0_g1_i1	TRM1	332.81	215.03	97393	cellular organisms; Archaea; Euryarchaeota; Thermoplasmata; Thermoplasmatales; Ferroplasmaceae; Ferroplasma; Ferroplasma acidarmanus;
TRINITY_DN148_c0_g1_i1	CINA	0	22.16	273528	cellular organisms; Bacteria; Terrabacteria group; Firmicutes; Bacilli; Bacillales; Bacillales incertae sedis; Bacillales Family XII. Incertae Sedis; Exiguobacterium; Exiguobacterium marinum;
TRINITY_DN1480_c0_g1_i1		116.16	1420.45	74969	cellular organisms; Archaea; Euryarchaeota; Thermoplasmata; Thermoplasmatales; Ferroplasmaceae; Ferroplasma; Ferroplasma acidiphilum;
TRINITY_DN1480_c0_g1_i2		4598.54	1439.22	97393	cellular organisms; Archaea; Euryarchaeota; Thermoplasmata; Thermoplasmatales; Ferroplasmaceae; Ferroplasma; Ferroplasma acidarmanus;
TRINITY_DN1480_c0_g1_i3		36.7	305.91	97393	cellular organisms; Archaea; Euryarchaeota; Thermoplasmata; Thermoplasmatales; Ferroplasmaceae; Ferroplasma; Ferroplasma acidarmanus;
TRINITY_DN1480_c0_g1_i4		47.27	15.06	74969	cellular organisms; Archaea; Euryarchaeota; Thermoplasmata; Thermoplasmatales; Ferroplasmaceae; Ferroplasma; Ferroplasma acidiphilum;
TRINITY_DN1481_c0_g1_i1		0	0	74968	cellular organisms; Archaea; Euryarchaeota; Thermoplasmata; Thermoplasmatales; Ferroplasmaceae; Ferroplasma;
TRINITY_DN1481_c0_g2_i1		157.2	0	74968	cellular organisms; Archaea; Euryarchaeota; Thermoplasmata; Thermoplasmatales; Ferroplasmaceae; Ferroplasma;
TRINITY_DN1481_c0_g2_i2	YFNA	110.46	60.27	74969	cellular organisms; Archaea; Euryarchaeota; Thermoplasmata; Thermoplasmatales; Ferroplasmaceae; Ferroplasma; Ferroplasma acidiphilum;
TRINITY_DN1481_c0_g2_i3	YFNA	10.19	55.39	74969	cellular organisms; Archaea; Euryarchaeota; Thermoplasmata; Thermoplasmatales; Ferroplasmaceae; Ferroplasma; Ferroplasma acidiphilum;
TRINITY_DN1481_c0_g2_i4	Y609	3.98	19.09	74968	cellular organisms; Archaea; Euryarchaeota; Thermoplasmata; Thermoplasmatales; Ferroplasmaceae; Ferroplasma;
TRINITY_DN1482_c0_g1_i1	GLFT	297.14	177.27	74969	cellular organisms; Archaea; Euryarchaeota; Thermoplasmata; Thermoplasmatales; Ferroplasmaceae; Ferroplasma; Ferroplasma acidiphilum;
TRINITY_DN1483_c0_g1_i1		0	5.55	74969	cellular organisms; Archaea; Euryarchaeota; Thermoplasmata; Thermoplasmatales; Ferroplasmaceae; Ferroplasma; Ferroplasma acidiphilum;
TRINITY_DN1483_c0_g2_i1	Y1154	0	7.74	74969	cellular organisms; Archaea; Euryarchaeota; Thermoplasmata; Thermoplasmatales; Ferroplasmaceae; Ferroplasma; Ferroplasma acidiphilum;
TRINITY_DN1483_c0_g2_i2	Y1154	154.8	1772.27	74969	cellular organisms; Archaea; Euryarchaeota; Thermoplasmata; Thermoplasmatales; Ferroplasmaceae; Ferroplasma; Ferroplasma acidiphilum;
TRINITY_DN1483_c0_g2_i3	Y1154	4229.06	1762.18	74969	cellular organisms; Archaea; Euryarchaeota; Thermoplasmata; Thermoplasmatales; Ferroplasmaceae; Ferroplasma; Ferroplasma acidiphilum;
TRINITY_DN1483_c0_g2_i4	Y1154	1.58	17.27	74969	cellular organisms; Archaea; Euryarchaeota; Thermoplasmata; Thermoplasmatales; Ferroplasmaceae; Ferroplasma; Ferroplasma acidiphilum;
TRINITY_DN1484_c0_g1_i1		0	3.24	74969	cellular organisms; Archaea; Euryarchaeota; Thermoplasmata; Thermoplasmatales; Ferroplasmaceae; Ferroplasma; Ferroplasma acidiphilum;
TRINITY_DN1484_c0_g1_i2	ALADH	393.68	223.57	74969	cellular organisms; Archaea; Euryarchaeota; Thermoplasmata; Thermoplasmatales; Ferroplasmaceae; Ferroplasma; Ferroplasma acidiphilum;
TRINITY_DN1484_c0_g1_i3	PY2CR	5.62	12.78	74969	cellular organisms; Archaea; Euryarchaeota; Thermoplasmata; Thermoplasmatales; Ferroplasmaceae; Ferroplasma; Ferroplasma acidiphilum;
TRINITY_DN1485_c0_g1_i1	CUTA	21.91	36.41	97393	cellular organisms; Archaea; Euryarchaeota; Thermoplasmata; Thermoplasmatales; Ferroplasmaceae; Ferroplasma; Ferroplasma acidarmanus;
TRINITY_DN1485_c0_g1_i2	CUTA	13.2	23.58	97393	cellular organisms; Archaea; Euryarchaeota; Thermoplasmata; Thermoplasmatales; Ferroplasmaceae; Ferroplasma; Ferroplasma acidarmanus;
TRINITY_DN1485_c0_g1_i3	CUTA	1441.71	719.45	97393	cellular organisms; Archaea; Euryarchaeota; Thermoplasmata; Thermoplasmatales; Ferroplasmaceae; Ferroplasma; Ferroplasma acidarmanus;
TRINITY_DN1485_c0_g1_i4	DCML	27.86	3.13	74969	cellular organisms; Archaea; Euryarchaeota; Thermoplasmata; Thermoplasmatales; Ferroplasmaceae; Ferroplasma; Ferroplasma acidiphilum;
TRINITY_DN1486_c0_g1_i1	DEGLY	308.71	174.69	74968	cellular organisms; Archaea; Euryarchaeota; Thermoplasmata; Thermoplasmatales; Ferroplasmaceae; Ferroplasma;
TRINITY_DN1486_c0_g1_i2		50.1	3.81	74968	cellular organisms; Archaea; Euryarchaeota; Thermoplasmata; Thermoplasmatales; Ferroplasmaceae; Ferroplasma;
TRINITY_DN1486_c0_g2_i1		201.17	12.84	74968	cellular organisms; Archaea; Euryarchaeota; Thermoplasmata; Thermoplasmatales; Ferroplasmaceae; Ferroplasma;
TRINITY_DN1487_c0_g1_i1	CRHR	791.63	500.43	97393	cellular organisms; Archaea; Euryarchaeota; Thermoplasmata; Thermoplasmatales; Ferroplasmaceae; Ferroplasma; Ferroplasma acidarmanus;
TRINITY_DN1487_c0_g1_i2	CSHA	2.96	64.04	97393	cellular organisms; Archaea; Euryarchaeota; Thermoplasmata; Thermoplasmatales; Ferroplasmaceae; Ferroplasma; Ferroplasma acidarmanus;
TRINITY_DN1488_c0_g1_i1	IDH	2627.8	2063.49	74969	cellular organisms; Archaea; Euryarchaeota; Thermoplasmata; Thermoplasmatales; Ferroplasmaceae; Ferroplasma; Ferroplasma acidiphilum;
TRINITY_DN1488_c0_g1_i2	IDH	19.36	139.23	74969	cellular organisms; Archaea; Euryarchaeota; Thermoplasmata; Thermoplasmatales; Ferroplasmaceae; Ferroplasma; Ferroplasma acidiphilum;
TRINITY_DN1488_c0_g2_i1	HYFF	6.06	0	2301	cellular organisms; Archaea; Euryarchaeota; Thermoplasmata; Thermoplasmatales;
TRINITY_DN1488_c0_g2_i2	HYCD	6.32	72.78	2301	cellular organisms; Archaea; Euryarchaeota; Thermoplasmata; Thermoplasmatales;
TRINITY_DN1488_c0_g2_i3	HYFF	20.78	63.4	2301	cellular organisms; Archaea; Euryarchaeota; Thermoplasmata; Thermoplasmatales;
TRINITY_DN1489_c0_g1_i1	AROA	0	8.87	74968	cellular organisms; Archaea; Euryarchaeota; Thermoplasmata; Thermoplasmatales; Ferroplasmaceae; Ferroplasma;
TRINITY_DN1489_c0_g2_i1	AROB	0	19.58	74968	cellular organisms; Archaea; Euryarchaeota; Thermoplasmata; Thermoplasmatales; Ferroplasmaceae; Ferroplasma;
TRINITY_DN1489_c0_g2_i2	AROA	165.55	88.06	74968	cellular organisms; Archaea; Euryarchaeota; Thermoplasmata; Thermoplasmatales; Ferroplasmaceae; Ferroplasma;
TRINITY_DN149_c0_g1_i1		62.41	28.27	74969	cellular organisms; Archaea; Euryarchaeota; Thermoplasmata; Thermoplasmatales; Ferroplasmaceae; Ferroplasma; Ferroplasma acidiphilum;
TRINITY_DN1490_c0_g1_i1		302.19	175.4	97393	cellular organisms; Archaea; Euryarchaeota; Thermoplasmata; Thermoplasmatales; Ferroplasmaceae; Ferroplasma; Ferroplasma acidarmanus;
TRINITY_DN1490_c0_g1_i2		15.53	79.32	74969	cellular organisms; Archaea; Euryarchaeota; Thermoplasmata; Thermoplasmatales; Ferroplasmaceae; Ferroplasma; Ferroplasma acidiphilum;
TRINITY_DN1490_c0_g1_i3		0	20.37	97393	cellular organisms; Archaea; Euryarchaeota; Thermoplasmata; Thermoplasmatales; Ferroplasmaceae; Ferroplasma; Ferroplasma acidarmanus;
TRINITY_DN1491_c0_g1_i1	MTAP	0	0	74968	cellular organisms; Archaea; Euryarchaeota; Thermoplasmata; Thermoplasmatales; Ferroplasmaceae; Ferroplasma;
TRINITY_DN1491_c0_g1_i2	MTAP	700.06	469.45	74968	cellular organisms; Archaea; Euryarchaeota; Thermoplasmata; Thermoplasmatales; Ferroplasmaceae; Ferroplasma;
TRINITY_DN1492_c0_g1_i1	HPR	167.87	134.99	97393	cellular organisms; Archaea; Euryarchaeota; Thermoplasmata; Thermoplasmatales; Ferroplasmaceae; Ferroplasma; Ferroplasma acidarmanus;
TRINITY_DN1492_c0_g1_i2	Y959	0	11.81	74968	cellular organisms; Archaea; Euryarchaeota; Thermoplasmata; Thermoplasmatales; Ferroplasmaceae; Ferroplasma;
TRINITY_DN1492_c0_g1_i3	SERA	30.82	0	74969	cellular organisms; Archaea; Euryarchaeota; Thermoplasmata; Thermoplasmatales; Ferroplasmaceae; Ferroplasma; Ferroplasma acidiphilum;
TRINITY_DN1492_c0_g2_i1	SERA	0	22.89	74969	cellular organisms; Archaea; Euryarchaeota; Thermoplasmata; Thermoplasmatales; Ferroplasmaceae; Ferroplasma; Ferroplasma acidiphilum;
TRINITY_DN1493_c0_g1_i1	NAC	1.99	12.36	333146	cellular organisms; Archaea; Euryarchaeota; Thermoplasmata; Thermoplasmatales; Ferroplasmaceae; Ferroplasma; Ferroplasma acidarmanus; Ferroplasma acidarmanus fer1;
TRINITY_DN1493_c0_g1_i2	NAC	5.16	17.12	333146	cellular organisms; Archaea; Euryarchaeota; Thermoplasmata; Thermoplasmatales; Ferroplasmaceae; Ferroplasma; Ferroplasma acidarmanus; Ferroplasma acidarmanus fer1;
TRINITY_DN1493_c0_g1_i3	CCA	310.39	245.88	97393	cellular organisms; Archaea; Euryarchaeota; Thermoplasmata; Thermoplasmatales; Ferroplasmaceae; Ferroplasma; Ferroplasma acidarmanus;
TRINITY_DN1493_c0_g2_i1	CCA	220.07	772.23	2301	cellular organisms; Archaea; Euryarchaeota; Thermoplasmata; Thermoplasmatales;
TRINITY_DN1494_c0_g1_i1	KPRS	452.96	319.42	74969	cellular organisms; Archaea; Euryarchaeota; Thermoplasmata; Thermoplasmatales; Ferroplasmaceae; Ferroplasma; Ferroplasma acidiphilum;
TRINITY_DN1494_c0_g1_i2	Y1674	4.6	9.19	74969	cellular organisms; Archaea; Euryarchaeota; Thermoplasmata; Thermoplasmatales; Ferroplasmaceae; Ferroplasma; Ferroplasma acidiphilum;
TRINITY_DN1494_c0_g1_i3	KPRS	38.88	19.34	97393	cellular organisms; Archaea; Euryarchaeota; Thermoplasmata; Thermoplasmatales; Ferroplasmaceae; Ferroplasma; Ferroplasma acidarmanus;
TRINITY_DN1494_c0_g1_i4	ACAR	5.06	17.43	74969	cellular organisms; Archaea; Euryarchaeota; Thermoplasmata; Thermoplasmatales; Ferroplasmaceae; Ferroplasma; Ferroplasma acidiphilum;
TRINITY_DN1495_c0_g1_i1	Y819	10.11	61.96	74969	cellular organisms; Archaea; Euryarchaeota; Thermoplasmata; Thermoplasmatales; Ferroplasmaceae; Ferroplasma; Ferroplasma acidiphilum;
TRINITY_DN1495_c0_g1_i2	Y819	23.45	50.85	74969	cellular organisms; Archaea; Euryarchaeota; Thermoplasmata; Thermoplasmatales; Ferroplasmaceae; Ferroplasma; Ferroplasma acidiphilum;
TRINITY_DN1495_c0_g1_i3	Y819	1150.13	570.6	74969	cellular organisms; Archaea; Euryarchaeota; Thermoplasmata; Thermoplasmatales; Ferroplasmaceae; Ferroplasma; Ferroplasma acidiphilum;
TRINITY_DN1496_c0_g1_i1	FTHS	161.22	124.97	74968	cellular organisms; Archaea; Euryarchaeota; Thermoplasmata; Thermoplasmatales; Ferroplasmaceae; Ferroplasma;
TRINITY_DN1496_c0_g1_i2	FTHS	2.44	42.79	74968	cellular organisms; Archaea; Euryarchaeota; Thermoplasmata; Thermoplasmatales; Ferroplasmaceae; Ferroplasma;
TRINITY_DN1497_c0_g1_i1	IF2P	1058.04	944.27	97393	cellular organisms; Archaea; Euryarchaeota; Thermoplasmata; Thermoplasmatales; Ferroplasmaceae; Ferroplasma; Ferroplasma acidarmanus;
TRINITY_DN1498_c0_g1_i1	GMHB	2460.65	1447.24	74969	cellular organisms; Archaea; Euryarchaeota; Thermoplasmata; Thermoplasmatales; Ferroplasmaceae; Ferroplasma; Ferroplasma acidiphilum;
TRINITY_DN1498_c0_g1_i2		26.41	29.48	74968	cellular organisms; Archaea; Euryarchaeota; Thermoplasmata; Thermoplasmatales; Ferroplasmaceae; Ferroplasma;
TRINITY_DN1498_c0_g1_i3	GMHB	0	3.65	74969	cellular organisms; Archaea; Euryarchaeota; Thermoplasmata; Thermoplasmatales; Ferroplasmaceae; Ferroplasma; Ferroplasma acidiphilum;
TRINITY_DN1498_c0_g1_i4	GMHB	11.55	125.45	74969	cellular organisms; Archaea; Euryarchaeota; Thermoplasmata; Thermoplasmatales; Ferroplasmaceae; Ferroplasma; Ferroplasma acidiphilum;
TRINITY_DN1498_c0_g1_i5		2.27	40.8	74969	cellular organisms; Archaea; Euryarchaeota; Thermoplasmata; Thermoplasmatales; Ferroplasmaceae; Ferroplasma; Ferroplasma acidiphilum;
TRINITY_DN1498_c0_g1_i6		10.18	115.06	74969	cellular organisms; Archaea; Euryarchaeota; Thermoplasmata; Thermoplasmatales; Ferroplasmaceae; Ferroplasma; Ferroplasma acidiphilum;
TRINITY_DN1498_c0_g2_i1		68.8	5.74	74968	cellular organisms; Archaea; Euryarchaeota; Thermoplasmata; Thermoplasmatales; Ferroplasmaceae; Ferroplasma;
TRINITY_DN1499_c0_g1_i1	DHE3	2213.83	2395.94	74968	cellular organisms; Archaea; Euryarchaeota; Thermoplasmata; Thermoplasmatales; Ferroplasmaceae; Ferroplasma;
TRINITY_DN1499_c0_g1_i2	DHE3	940.2	1301.77	74968	cellular organisms; Archaea; Euryarchaeota; Thermoplasmata; Thermoplasmatales; Ferroplasmaceae; Ferroplasma;
TRINITY_DN15_c0_g1_i1		0	1.61	2301	cellular organisms; Archaea; Euryarchaeota; Thermoplasmata; Thermoplasmatales;
TRINITY_DN15_c0_g2_i1	RNP4	26.17	62.71	1673428	cellular organisms; Archaea; Euryarchaeota; Thermoplasmata; Thermoplasmatales; Cuniculiplasmataceae; Cuniculiplasma; Cuniculiplasma divulgatum;
TRINITY_DN1500_c0_g1_i1		1024	474.79	74968	cellular organisms; Archaea; Euryarchaeota; Thermoplasmata; Thermoplasmatales; Ferroplasmaceae; Ferroplasma;
TRINITY_DN1500_c0_g1_i2		0	29.37	74969	cellular organisms; Archaea; Euryarchaeota; Thermoplasmata; Thermoplasmatales; Ferroplasmaceae; Ferroplasma; Ferroplasma acidiphilum;
TRINITY_DN1500_c0_g1_i3	YXXF	47.1	42.41	74969	cellular organisms; Archaea; Euryarchaeota; Thermoplasmata; Thermoplasmatales; Ferroplasmaceae; Ferroplasma; Ferroplasma acidiphilum;
TRINITY_DN1500_c0_g1_i4		9.63	40.81	74969	cellular organisms; Archaea; Euryarchaeota; Thermoplasmata; Thermoplasmatales; Ferroplasmaceae; Ferroplasma; Ferroplasma acidiphilum;
TRINITY_DN1500_c0_g1_i5		0	0	74968	cellular organisms; Archaea; Euryarchaeota; Thermoplasmata; Thermoplasmatales; Ferroplasmaceae; Ferroplasma;
TRINITY_DN1501_c0_g1_i1	PYRH	568.6	373.46	74968	cellular organisms; Archaea; Euryarchaeota; Thermoplasmata; Thermoplasmatales; Ferroplasmaceae; Ferroplasma;
TRINITY_DN1501_c0_g1_i2	PYRH	1.43	21.37	74968	cellular organisms; Archaea; Euryarchaeota; Thermoplasmata; Thermoplasmatales; Ferroplasmaceae; Ferroplasma;
TRINITY_DN1502_c0_g1_i1	PRIS	1059.41	542.05	97393	cellular organisms; Archaea; Euryarchaeota; Thermoplasmata; Thermoplasmatales; Ferroplasmaceae; Ferroplasma; Ferroplasma acidarmanus;
TRINITY_DN1502_c0_g1_i2	YSO3	12.26	71.4	74969	cellular organisms; Archaea; Euryarchaeota; Thermoplasmata; Thermoplasmatales; Ferroplasmaceae; Ferroplasma; Ferroplasma acidiphilum;
TRINITY_DN1503_c0_g1_i1	LEUC	145.06	70.06	97393	cellular organisms; Archaea; Euryarchaeota; Thermoplasmata; Thermoplasmatales; Ferroplasmaceae; Ferroplasma; Ferroplasma acidarmanus;
TRINITY_DN1504_c0_g1_i1	Y1552	4.49	6.7	97393	cellular organisms; Archaea; Euryarchaeota; Thermoplasmata; Thermoplasmatales; Ferroplasmaceae; Ferroplasma; Ferroplasma acidarmanus;
TRINITY_DN1504_c0_g2_i1	Y384	833.93	643.35	97393	cellular organisms; Archaea; Euryarchaeota; Thermoplasmata; Thermoplasmatales; Ferroplasmaceae; Ferroplasma; Ferroplasma acidarmanus;
TRINITY_DN1505_c0_g1_i1	EF1A	210.57	2001.48	74968	cellular organisms; Archaea; Euryarchaeota; Thermoplasmata; Thermoplasmatales; Ferroplasmaceae; Ferroplasma;
TRINITY_DN1505_c0_g1_i2	EF1A	7457.66	4822.98	74968	cellular organisms; Archaea; Euryarchaeota; Thermoplasmata; Thermoplasmatales; Ferroplasmaceae; Ferroplasma;
TRINITY_DN1505_c0_g1_i3	EF1A	37.43	443.14	74968	cellular organisms; Archaea; Euryarchaeota; Thermoplasmata; Thermoplasmatales; Ferroplasmaceae; Ferroplasma;
TRINITY_DN1506_c0_g1_i1	INSH5	21.21	39.56	1673428	cellular organisms; Archaea; Euryarchaeota; Thermoplasmata; Thermoplasmatales; Cuniculiplasmataceae; Cuniculiplasma; Cuniculiplasma divulgatum;
TRINITY_DN1506_c0_g1_i2	INSH5	5.36	39.33	1673428	cellular organisms; Archaea; Euryarchaeota; Thermoplasmata; Thermoplasmatales; Cuniculiplasmataceae; Cuniculiplasma; Cuniculiplasma divulgatum;
TRINITY_DN1506_c0_g1_i3	INSH5	23.44	60.95	1673428	cellular organisms; Archaea; Euryarchaeota; Thermoplasmata; Thermoplasmatales; Cuniculiplasmataceae; Cuniculiplasma; Cuniculiplasma divulgatum;
TRINITY_DN1506_c0_g1_i4	T1106	12.97	35.11	1673428	cellular organisms; Archaea; Euryarchaeota; Thermoplasmata; Thermoplasmatales; Cuniculiplasmataceae; Cuniculiplasma; Cuniculiplasma divulgatum;
TRINITY_DN1506_c0_g1_i5	INSH5	41.33	112.25	1673428	cellular organisms; Archaea; Euryarchaeota; Thermoplasmata; Thermoplasmatales; Cuniculiplasmataceae; Cuniculiplasma; Cuniculiplasma divulgatum;
TRINITY_DN1506_c0_g2_i1	DRRA	14.88	73.55	2301	cellular organisms; Archaea; Euryarchaeota; Thermoplasmata; Thermoplasmatales;
TRINITY_DN1506_c1_g1_i1		14.39	41.39	2301	cellular organisms; Archaea; Euryarchaeota; Thermoplasmata; Thermoplasmatales;
TRINITY_DN1507_c0_g1_i1	SYG	308.96	215.74	74969	cellular organisms; Archaea; Euryarchaeota; Thermoplasmata; Thermoplasmatales; Ferroplasmaceae; Ferroplasma; Ferroplasma acidiphilum;
TRINITY_DN1507_c0_g1_i2	SYG	3.9	45.31	74969	cellular organisms; Archaea; Euryarchaeota; Thermoplasmata; Thermoplasmatales; Ferroplasmaceae; Ferroplasma; Ferroplasma acidiphilum;
TRINITY_DN1508_c0_g1_i1	ATGT	9.4	0	74968	cellular organisms; Archaea; Euryarchaeota; Thermoplasmata; Thermoplasmatales; Ferroplasmaceae; Ferroplasma;
TRINITY_DN1508_c0_g1_i2	ATGT	0	31.81	74968	cellular organisms; Archaea; Euryarchaeota; Thermoplasmata; Thermoplasmatales; Ferroplasmaceae; Ferroplasma;
TRINITY_DN1508_c0_g1_i3	ATGT	177.28	172.18	74968	cellular organisms; Archaea; Euryarchaeota; Thermoplasmata; Thermoplasmatales; Ferroplasmaceae; Ferroplasma;
TRINITY_DN1509_c0_g1_i1	RNH2	146.32	74.69	74969	cellular organisms; Archaea; Euryarchaeota; Thermoplasmata; Thermoplasmatales; Ferroplasmaceae; Ferroplasma; Ferroplasma acidiphilum;
TRINITY_DN1509_c0_g1_i2	AGL6	0	33.86	74968	cellular organisms; Archaea; Euryarchaeota; Thermoplasmata; Thermoplasmatales; Ferroplasmaceae; Ferroplasma;
TRINITY_DN1509_c0_g1_i3	RNH2	5.89	23.39	74969	cellular organisms; Archaea; Euryarchaeota; Thermoplasmata; Thermoplasmatales; Ferroplasmaceae; Ferroplasma; Ferroplasma acidiphilum;
TRINITY_DN151_c0_g1_i1		0	12.97	74968	cellular organisms; Archaea; Euryarchaeota; Thermoplasmata; Thermoplasmatales; Ferroplasmaceae; Ferroplasma;
TRINITY_DN151_c0_g2_i1		0	10.72	97393	cellular organisms; Archaea; Euryarchaeota; Thermoplasmata; Thermoplasmatales; Ferroplasmaceae; Ferroplasma; Ferroplasma acidarmanus;
TRINITY_DN1510_c0_g1_i1	HUTH	0	33.59	74968	cellular organisms; Archaea; Euryarchaeota; Thermoplasmata; Thermoplasmatales; Ferroplasmaceae; Ferroplasma;
TRINITY_DN1510_c0_g1_i2	HUTH	0.81	4.25	74968	cellular organisms; Archaea; Euryarchaeota; Thermoplasmata; Thermoplasmatales; Ferroplasmaceae; Ferroplasma;
TRINITY_DN1510_c0_g1_i3	HUTH	438.76	256.97	74968	cellular organisms; Archaea; Euryarchaeota; Thermoplasmata; Thermoplasmatales; Ferroplasmaceae; Ferroplasma;
TRINITY_DN1510_c0_g1_i4	HUTH	5.73	0	74969	cellular organisms; Archaea; Euryarchaeota; Thermoplasmata; Thermoplasmatales; Ferroplasmaceae; Ferroplasma; Ferroplasma acidiphilum;
TRINITY_DN1511_c0_g1_i1	KHSE	62.21	30.35	74968	cellular organisms; Archaea; Euryarchaeota; Thermoplasmata; Thermoplasmatales; Ferroplasmaceae; Ferroplasma;
TRINITY_DN1511_c0_g1_i2	KHSE	0	18.29	74968	cellular organisms; Archaea; Euryarchaeota; Thermoplasmata; Thermoplasmatales; Ferroplasmaceae; Ferroplasma;
TRINITY_DN1512_c0_g1_i1	GM4D	6.26	44.65	97393	cellular organisms; Archaea; Euryarchaeota; Thermoplasmata; Thermoplasmatales; Ferroplasmaceae; Ferroplasma; Ferroplasma acidarmanus;
TRINITY_DN1512_c0_g1_i2	GDPPS	180.32	82.53	97393	cellular organisms; Archaea; Euryarchaeota; Thermoplasmata; Thermoplasmatales; Ferroplasmaceae; Ferroplasma; Ferroplasma acidarmanus;
TRINITY_DN1512_c0_g1_i3	GM4D	93.52	70.4	97393	cellular organisms; Archaea; Euryarchaeota; Thermoplasmata; Thermoplasmatales; Ferroplasmaceae; Ferroplasma; Ferroplasma acidarmanus;
TRINITY_DN1512_c0_g1_i4	GDPPS	0	0	97393	cellular organisms; Archaea; Euryarchaeota; Thermoplasmata; Thermoplasmatales; Ferroplasmaceae; Ferroplasma; Ferroplasma acidarmanus;
TRINITY_DN1512_c0_g1_i5	GM4D	14.85	14.8	97393	cellular organisms; Archaea; Euryarchaeota; Thermoplasmata; Thermoplasmatales; Ferroplasmaceae; Ferroplasma; Ferroplasma acidarmanus;
TRINITY_DN1513_c0_g1_i1	ETFB	337.96	237.52	74968	cellular organisms; Archaea; Euryarchaeota; Thermoplasmata; Thermoplasmatales; Ferroplasmaceae; Ferroplasma;
TRINITY_DN1513_c0_g1_i2	ETFB	2.89	28.58	74968	cellular organisms; Archaea; Euryarchaeota; Thermoplasmata; Thermoplasmatales; Ferroplasmaceae; Ferroplasma;
TRINITY_DN1513_c0_g2_i1		0	0	74968	cellular organisms; Archaea; Euryarchaeota; Thermoplasmata; Thermoplasmatales; Ferroplasmaceae; Ferroplasma;
TRINITY_DN1514_c0_g1_i1		9.1	10.99	0
TRINITY_DN1514_c0_g2_i1		11.28	0	0
TRINITY_DN1514_c1_g1_i1	XPD	5.23	10.53	74969	cellular organisms; Archaea; Euryarchaeota; Thermoplasmata; Thermoplasmatales; Ferroplasmaceae; Ferroplasma; Ferroplasma acidiphilum;
TRINITY_DN1514_c1_g1_i2	XPD	237.48	128.37	97393	cellular organisms; Archaea; Euryarchaeota; Thermoplasmata; Thermoplasmatales; Ferroplasmaceae; Ferroplasma; Ferroplasma acidarmanus;
TRINITY_DN1515_c0_g1_i1		0	15.45	74969	cellular organisms; Archaea; Euryarchaeota; Thermoplasmata; Thermoplasmatales; Ferroplasmaceae; Ferroplasma; Ferroplasma acidiphilum;
TRINITY_DN1515_c0_g1_i2		13.12	212.34	74969	cellular organisms; Archaea; Euryarchaeota; Thermoplasmata; Thermoplasmatales; Ferroplasmaceae; Ferroplasma; Ferroplasma acidiphilum;
TRINITY_DN1515_c0_g1_i3		170.51	111.02	74969	cellular organisms; Archaea; Euryarchaeota; Thermoplasmata; Thermoplasmatales; Ferroplasmaceae; Ferroplasma; Ferroplasma acidiphilum;
TRINITY_DN1515_c0_g1_i4		0	0	333146	cellular organisms; Archaea; Euryarchaeota; Thermoplasmata; Thermoplasmatales; Ferroplasmaceae; Ferroplasma; Ferroplasma acidarmanus; Ferroplasma acidarmanus fer1;
TRINITY_DN1515_c0_g1_i5	NAIP	127.89	87.57	74968	cellular organisms; Archaea; Euryarchaeota; Thermoplasmata; Thermoplasmatales; Ferroplasmaceae; Ferroplasma;
TRINITY_DN1515_c1_g1_i1	HBCL1	288.34	184.32	74968	cellular organisms; Archaea; Euryarchaeota; Thermoplasmata; Thermoplasmatales; Ferroplasmaceae; Ferroplasma;
TRINITY_DN1516_c0_g1_i1	MCTP	4372.12	2373.96	74968	cellular organisms; Archaea; Euryarchaeota; Thermoplasmata; Thermoplasmatales; Ferroplasmaceae; Ferroplasma;
TRINITY_DN1516_c0_g1_i2	MCTP	2.49	49.29	74968	cellular organisms; Archaea; Euryarchaeota; Thermoplasmata; Thermoplasmatales; Ferroplasmaceae; Ferroplasma;
TRINITY_DN1516_c0_g1_i3	MCTP	19.06	5.95	74968	cellular organisms; Archaea; Euryarchaeota; Thermoplasmata; Thermoplasmatales; Ferroplasmaceae; Ferroplasma;
TRINITY_DN1516_c0_g1_i4	MCTP	85.35	436.95	74968	cellular organisms; Archaea; Euryarchaeota; Thermoplasmata; Thermoplasmatales; Ferroplasmaceae; Ferroplasma;
TRINITY_DN1516_c0_g2_i1		0	17.86	74968	cellular organisms; Archaea; Euryarchaeota; Thermoplasmata; Thermoplasmatales; Ferroplasmaceae; Ferroplasma;
TRINITY_DN1517_c0_g1_i1	Y4TR	111.21	96.06	97393	cellular organisms; Archaea; Euryarchaeota; Thermoplasmata; Thermoplasmatales; Ferroplasmaceae; Ferroplasma; Ferroplasma acidarmanus;
TRINITY_DN1517_c0_g1_i2	Y4TR	3.96	18.55	74969	cellular organisms; Archaea; Euryarchaeota; Thermoplasmata; Thermoplasmatales; Ferroplasmaceae; Ferroplasma; Ferroplasma acidiphilum;
TRINITY_DN1517_c0_g1_i3		9.52	14.12	97393	cellular organisms; Archaea; Euryarchaeota; Thermoplasmata; Thermoplasmatales; Ferroplasmaceae; Ferroplasma; Ferroplasma acidarmanus;
TRINITY_DN1518_c0_g1_i1	PELO	373.32	270.31	97393	cellular organisms; Archaea; Euryarchaeota; Thermoplasmata; Thermoplasmatales; Ferroplasmaceae; Ferroplasma; Ferroplasma acidarmanus;
TRINITY_DN1519_c0_g1_i1	DHG2	9.7	43.34	97393	cellular organisms; Archaea; Euryarchaeota; Thermoplasmata; Thermoplasmatales; Ferroplasmaceae; Ferroplasma; Ferroplasma acidarmanus;
TRINITY_DN1519_c0_g1_i2	ARAE	0	0	97393	cellular organisms; Archaea; Euryarchaeota; Thermoplasmata; Thermoplasmatales; Ferroplasmaceae; Ferroplasma; Ferroplasma acidarmanus;
TRINITY_DN1519_c0_g1_i3	ARAE	1007.26	491.22	97393	cellular organisms; Archaea; Euryarchaeota; Thermoplasmata; Thermoplasmatales; Ferroplasmaceae; Ferroplasma; Ferroplasma acidarmanus;
TRINITY_DN1519_c0_g2_i1		0	16.09	74969	cellular organisms; Archaea; Euryarchaeota; Thermoplasmata; Thermoplasmatales; Ferroplasmaceae; Ferroplasma; Ferroplasma acidiphilum;
TRINITY_DN152_c0_g1_i1		46.47	40.4	74969	cellular organisms; Archaea; Euryarchaeota; Thermoplasmata; Thermoplasmatales; Ferroplasmaceae; Ferroplasma; Ferroplasma acidiphilum;
TRINITY_DN152_c0_g2_i1		133.2	76.67	74969	cellular organisms; Archaea; Euryarchaeota; Thermoplasmata; Thermoplasmatales; Ferroplasmaceae; Ferroplasma; Ferroplasma acidiphilum;
TRINITY_DN1520_c0_g1_i1	THII	19.09	76.32	74969	cellular organisms; Archaea; Euryarchaeota; Thermoplasmata; Thermoplasmatales; Ferroplasmaceae; Ferroplasma; Ferroplasma acidiphilum;
TRINITY_DN1520_c0_g1_i2	SODF	873.31	4014.48	74968	cellular organisms; Archaea; Euryarchaeota; Thermoplasmata; Thermoplasmatales; Ferroplasmaceae; Ferroplasma;
TRINITY_DN1520_c0_g1_i3	THII	2692.15	1429.44	97393	cellular organisms; Archaea; Euryarchaeota; Thermoplasmata; Thermoplasmatales; Ferroplasmaceae; Ferroplasma; Ferroplasma acidarmanus;
TRINITY_DN1521_c0_g1_i1	YXLF	2156.8	1279.39	74968	cellular organisms; Archaea; Euryarchaeota; Thermoplasmata; Thermoplasmatales; Ferroplasmaceae; Ferroplasma;
TRINITY_DN1521_c0_g1_i2	YXLF	5.49	62.24	74968	cellular organisms; Archaea; Euryarchaeota; Thermoplasmata; Thermoplasmatales; Ferroplasmaceae; Ferroplasma;
TRINITY_DN1521_c0_g1_i3		6161.05	4408.03	74968	cellular organisms; Archaea; Euryarchaeota; Thermoplasmata; Thermoplasmatales; Ferroplasmaceae; Ferroplasma;
TRINITY_DN1521_c0_g1_i4	YXLF	86.67	156.12	74968	cellular organisms; Archaea; Euryarchaeota; Thermoplasmata; Thermoplasmatales; Ferroplasmaceae; Ferroplasma;
TRINITY_DN1521_c0_g1_i5		0	2.85	74968	cellular organisms; Archaea; Euryarchaeota; Thermoplasmata; Thermoplasmatales; Ferroplasmaceae; Ferroplasma;
TRINITY_DN1521_c0_g1_i6	YXLF	0	0.74	74968	cellular organisms; Archaea; Euryarchaeota; Thermoplasmata; Thermoplasmatales; Ferroplasmaceae; Ferroplasma;
TRINITY_DN1522_c0_g1_i1	YAAU	7.03	21.08	97393	cellular organisms; Archaea; Euryarchaeota; Thermoplasmata; Thermoplasmatales; Ferroplasmaceae; Ferroplasma; Ferroplasma acidarmanus;
TRINITY_DN1522_c0_g1_i2	YAAU	710.76	515.7	97393	cellular organisms; Archaea; Euryarchaeota; Thermoplasmata; Thermoplasmatales; Ferroplasmaceae; Ferroplasma; Ferroplasma acidarmanus;
TRINITY_DN1523_c0_g1_i1	YBBC	23.12	51.55	1673428	cellular organisms; Archaea; Euryarchaeota; Thermoplasmata; Thermoplasmatales; Cuniculiplasmataceae; Cuniculiplasma; Cuniculiplasma divulgatum;
TRINITY_DN1523_c0_g2_i1	YKFC	16.83	90.75	1673428	cellular organisms; Archaea; Euryarchaeota; Thermoplasmata; Thermoplasmatales; Cuniculiplasmataceae; Cuniculiplasma; Cuniculiplasma divulgatum;
TRINITY_DN1523_c1_g1_i1	TRI	30.24	15.89	2301	cellular organisms; Archaea; Euryarchaeota; Thermoplasmata; Thermoplasmatales;
TRINITY_DN1523_c1_g2_i1	TOP1	49.55	163.03	2301	cellular organisms; Archaea; Euryarchaeota; Thermoplasmata; Thermoplasmatales;
TRINITY_DN1523_c2_g1_i1	PUR5	31.72	91	2301	cellular organisms; Archaea; Euryarchaeota; Thermoplasmata; Thermoplasmatales;
TRINITY_DN1523_c2_g2_i1		47.47	32.56	0
TRINITY_DN1523_c2_g3_i1		81.64	44.1	1236	cellular organisms; Bacteria; Proteobacteria; Gammaproteobacteria;
TRINITY_DN1523_c2_g4_i1		0	0	1204738	cellular organisms; Bacteria; Proteobacteria; Gammaproteobacteria; Oceanospirillales; Halomonadaceae; Halomonas; Halomonas titanicae; Halomonas titanicae BH1;
TRINITY_DN1523_c2_g4_i2		0	0	1204738	cellular organisms; Bacteria; Proteobacteria; Gammaproteobacteria; Oceanospirillales; Halomonadaceae; Halomonas; Halomonas titanicae; Halomonas titanicae BH1;
TRINITY_DN1523_c2_g4_i3		0	19	32008	cellular organisms; Bacteria; Proteobacteria; Betaproteobacteria; Burkholderiales; Burkholderiaceae; Burkholderia;
TRINITY_DN1523_c2_g4_i4		0	0	32008	cellular organisms; Bacteria; Proteobacteria; Betaproteobacteria; Burkholderiales; Burkholderiaceae; Burkholderia;
TRINITY_DN1523_c2_g5_i1		9.92	0	74968	cellular organisms; Archaea; Euryarchaeota; Thermoplasmata; Thermoplasmatales; Ferroplasmaceae; Ferroplasma;
TRINITY_DN1523_c2_g5_i2		0	32.11	74968	cellular organisms; Archaea; Euryarchaeota; Thermoplasmata; Thermoplasmatales; Ferroplasmaceae; Ferroplasma;
TRINITY_DN1523_c2_g5_i3		19.53	20.47	74968	cellular organisms; Archaea; Euryarchaeota; Thermoplasmata; Thermoplasmatales; Ferroplasmaceae; Ferroplasma;
TRINITY_DN1523_c2_g6_i1	PHT16	272.85	291.44	74968	cellular organisms; Archaea; Euryarchaeota; Thermoplasmata; Thermoplasmatales; Ferroplasmaceae; Ferroplasma;
TRINITY_DN1523_c2_g7_i1	PUR5	44.08	117.66	2301	cellular organisms; Archaea; Euryarchaeota; Thermoplasmata; Thermoplasmatales;
TRINITY_DN1523_c2_g8_i1		0	10.38	74968	cellular organisms; Archaea; Euryarchaeota; Thermoplasmata; Thermoplasmatales; Ferroplasmaceae; Ferroplasma;
TRINITY_DN1523_c3_g1_i1		0	0	0
TRINITY_DN1524_c0_g1_i1	ADH1	2194.64	1297.94	74968	cellular organisms; Archaea; Euryarchaeota; Thermoplasmata; Thermoplasmatales; Ferroplasmaceae; Ferroplasma;
TRINITY_DN1524_c0_g1_i2	ADH2	5.84	54.18	74968	cellular organisms; Archaea; Euryarchaeota; Thermoplasmata; Thermoplasmatales; Ferroplasmaceae; Ferroplasma;
TRINITY_DN1524_c0_g1_i3		17.41	0	74968	cellular organisms; Archaea; Euryarchaeota; Thermoplasmata; Thermoplasmatales; Ferroplasmaceae; Ferroplasma;
TRINITY_DN1524_c0_g1_i4	ADH1	27.27	72.11	74968	cellular organisms; Archaea; Euryarchaeota; Thermoplasmata; Thermoplasmatales; Ferroplasmaceae; Ferroplasma;
TRINITY_DN1525_c0_g1_i1	SYM	201.06	165.53	74969	cellular organisms; Archaea; Euryarchaeota; Thermoplasmata; Thermoplasmatales; Ferroplasmaceae; Ferroplasma; Ferroplasma acidiphilum;
TRINITY_DN1526_c0_g1_i1		54.8	79.91	74968	cellular organisms; Archaea; Euryarchaeota; Thermoplasmata; Thermoplasmatales; Ferroplasmaceae; Ferroplasma;
TRINITY_DN1526_c0_g1_i2	RPOD	1578.8	1164.04	74968	cellular organisms; Archaea; Euryarchaeota; Thermoplasmata; Thermoplasmatales; Ferroplasmaceae; Ferroplasma;
TRINITY_DN1527_c0_g1_i1		8204.58	6014.11	74968	cellular organisms; Archaea; Euryarchaeota; Thermoplasmata; Thermoplasmatales; Ferroplasmaceae; Ferroplasma;
TRINITY_DN1527_c0_g2_i1	DNLI	10.48	16.88	74968	cellular organisms; Archaea; Euryarchaeota; Thermoplasmata; Thermoplasmatales; Ferroplasmaceae; Ferroplasma;
TRINITY_DN1527_c0_g2_i2	DNLI	2033.37	1535.03	74968	cellular organisms; Archaea; Euryarchaeota; Thermoplasmata; Thermoplasmatales; Ferroplasmaceae; Ferroplasma;
TRINITY_DN1528_c0_g1_i1		0	27.25	74969	cellular organisms; Archaea; Euryarchaeota; Thermoplasmata; Thermoplasmatales; Ferroplasmaceae; Ferroplasma; Ferroplasma acidiphilum;
TRINITY_DN1528_c0_g1_i2		26.33	177.71	74969	cellular organisms; Archaea; Euryarchaeota; Thermoplasmata; Thermoplasmatales; Ferroplasmaceae; Ferroplasma; Ferroplasma acidiphilum;
TRINITY_DN1528_c0_g1_i3		777.85	371.88	74969	cellular organisms; Archaea; Euryarchaeota; Thermoplasmata; Thermoplasmatales; Ferroplasmaceae; Ferroplasma; Ferroplasma acidiphilum;
TRINITY_DN1529_c0_g1_i1	YDFF	156.67	133.06	97393	cellular organisms; Archaea; Euryarchaeota; Thermoplasmata; Thermoplasmatales; Ferroplasmaceae; Ferroplasma; Ferroplasma acidarmanus;
TRINITY_DN1529_c0_g2_i1		609.74	216.81	97393	cellular organisms; Archaea; Euryarchaeota; Thermoplasmata; Thermoplasmatales; Ferroplasmaceae; Ferroplasma; Ferroplasma acidarmanus;
TRINITY_DN153_c0_g1_i1	TF2B1	316.39	1032.55	2301	cellular organisms; Archaea; Euryarchaeota; Thermoplasmata; Thermoplasmatales;
TRINITY_DN153_c0_g2_i1	TF2B1	26.72	40.75	2301	cellular organisms; Archaea; Euryarchaeota; Thermoplasmata; Thermoplasmatales;
TRINITY_DN1530_c0_g1_i1	HCDH2	8.3	19.29	97393	cellular organisms; Archaea; Euryarchaeota; Thermoplasmata; Thermoplasmatales; Ferroplasmaceae; Ferroplasma; Ferroplasma acidarmanus;
TRINITY_DN1530_c0_g1_i2	HBD	403.72	376.91	74969	cellular organisms; Archaea; Euryarchaeota; Thermoplasmata; Thermoplasmatales; Ferroplasmaceae; Ferroplasma; Ferroplasma acidiphilum;
TRINITY_DN1530_c0_g1_i3	HCDH2	0	0	74969	cellular organisms; Archaea; Euryarchaeota; Thermoplasmata; Thermoplasmatales; Ferroplasmaceae; Ferroplasma; Ferroplasma acidiphilum;
TRINITY_DN1530_c0_g1_i4	HBD	381.8	263	74969	cellular organisms; Archaea; Euryarchaeota; Thermoplasmata; Thermoplasmatales; Ferroplasmaceae; Ferroplasma; Ferroplasma acidiphilum;
TRINITY_DN1530_c0_g1_i5	HBD	0	28.21	74969	cellular organisms; Archaea; Euryarchaeota; Thermoplasmata; Thermoplasmatales; Ferroplasmaceae; Ferroplasma; Ferroplasma acidiphilum;
TRINITY_DN1530_c0_g1_i6	Y868	44.21	0	97393	cellular organisms; Archaea; Euryarchaeota; Thermoplasmata; Thermoplasmatales; Ferroplasmaceae; Ferroplasma; Ferroplasma acidarmanus;
TRINITY_DN1531_c0_g1_i1	HDVD	7.42	84.93	74969	cellular organisms; Archaea; Euryarchaeota; Thermoplasmata; Thermoplasmatales; Ferroplasmaceae; Ferroplasma; Ferroplasma acidiphilum;
TRINITY_DN1531_c0_g1_i2	HDVD	475.75	274.66	74969	cellular organisms; Archaea; Euryarchaeota; Thermoplasmata; Thermoplasmatales; Ferroplasmaceae; Ferroplasma; Ferroplasma acidiphilum;
TRINITY_DN1531_c0_g1_i3	HDVD	0	27.94	97393	cellular organisms; Archaea; Euryarchaeota; Thermoplasmata; Thermoplasmatales; Ferroplasmaceae; Ferroplasma; Ferroplasma acidarmanus;
TRINITY_DN1532_c0_g1_i1	ACAD8	40.54	111.14	97393	cellular organisms; Archaea; Euryarchaeota; Thermoplasmata; Thermoplasmatales; Ferroplasmaceae; Ferroplasma; Ferroplasma acidarmanus;
TRINITY_DN1532_c0_g1_i2	ACDSB	14.2	47.3	74969	cellular organisms; Archaea; Euryarchaeota; Thermoplasmata; Thermoplasmatales; Ferroplasmaceae; Ferroplasma; Ferroplasma acidiphilum;
TRINITY_DN1532_c0_g1_i3	CARC	22.93	19.8	74968	cellular organisms; Archaea; Euryarchaeota; Thermoplasmata; Thermoplasmatales; Ferroplasmaceae; Ferroplasma;
TRINITY_DN1532_c0_g1_i4	ACAD8	722.44	312.11	74969	cellular organisms; Archaea; Euryarchaeota; Thermoplasmata; Thermoplasmatales; Ferroplasmaceae; Ferroplasma; Ferroplasma acidiphilum;
TRINITY_DN1533_c0_g1_i1	NNR	492.04	314.4	74969	cellular organisms; Archaea; Euryarchaeota; Thermoplasmata; Thermoplasmatales; Ferroplasmaceae; Ferroplasma; Ferroplasma acidiphilum;
TRINITY_DN1533_c0_g1_i2		0	45.34	97393	cellular organisms; Archaea; Euryarchaeota; Thermoplasmata; Thermoplasmatales; Ferroplasmaceae; Ferroplasma; Ferroplasma acidarmanus;
TRINITY_DN1534_c0_g1_i1	GLPD	1.26	7.84	74968	cellular organisms; Archaea; Euryarchaeota; Thermoplasmata; Thermoplasmatales; Ferroplasmaceae; Ferroplasma;
TRINITY_DN1534_c0_g2_i1		6.88	5.46	74968	cellular organisms; Archaea; Euryarchaeota; Thermoplasmata; Thermoplasmatales; Ferroplasmaceae; Ferroplasma;
TRINITY_DN1534_c0_g3_i1		45.67	5.59	74968	cellular organisms; Archaea; Euryarchaeota; Thermoplasmata; Thermoplasmatales; Ferroplasmaceae; Ferroplasma;
TRINITY_DN1534_c1_g1_i1		0	23.07	74969	cellular organisms; Archaea; Euryarchaeota; Thermoplasmata; Thermoplasmatales; Ferroplasmaceae; Ferroplasma; Ferroplasma acidiphilum;
TRINITY_DN1534_c1_g1_i2		87.86	52.96	74969	cellular organisms; Archaea; Euryarchaeota; Thermoplasmata; Thermoplasmatales; Ferroplasmaceae; Ferroplasma; Ferroplasma acidiphilum;
TRINITY_DN1534_c1_g1_i3	TRA6	40.95	20.44	74969	cellular organisms; Archaea; Euryarchaeota; Thermoplasmata; Thermoplasmatales; Ferroplasmaceae; Ferroplasma; Ferroplasma acidiphilum;
TRINITY_DN1534_c1_g1_i4	TRA1	6.06	31.3	74968	cellular organisms; Archaea; Euryarchaeota; Thermoplasmata; Thermoplasmatales; Ferroplasmaceae; Ferroplasma;
TRINITY_DN1534_c1_g1_i5	TRA6	49.87	23.38	74969	cellular organisms; Archaea; Euryarchaeota; Thermoplasmata; Thermoplasmatales; Ferroplasmaceae; Ferroplasma; Ferroplasma acidiphilum;
TRINITY_DN1534_c1_g1_i6	TRA6	99.37	46.67	74969	cellular organisms; Archaea; Euryarchaeota; Thermoplasmata; Thermoplasmatales; Ferroplasmaceae; Ferroplasma; Ferroplasma acidiphilum;
TRINITY_DN1534_c1_g2_i1	CAPM	22.22	34.1	131567	cellular organisms;
TRINITY_DN1534_c1_g3_i1		0	60.99	74969	cellular organisms; Archaea; Euryarchaeota; Thermoplasmata; Thermoplasmatales; Ferroplasmaceae; Ferroplasma; Ferroplasma acidiphilum;
TRINITY_DN1535_c0_g1_i1	Y153	1.04	10.25	97393	cellular organisms; Archaea; Euryarchaeota; Thermoplasmata; Thermoplasmatales; Ferroplasmaceae; Ferroplasma; Ferroplasma acidarmanus;
TRINITY_DN1535_c0_g1_i2	Y153	0	8.88	74968	cellular organisms; Archaea; Euryarchaeota; Thermoplasmata; Thermoplasmatales; Ferroplasmaceae; Ferroplasma;
TRINITY_DN1535_c0_g1_i3	Y153	244.42	166.45	97393	cellular organisms; Archaea; Euryarchaeota; Thermoplasmata; Thermoplasmatales; Ferroplasmaceae; Ferroplasma; Ferroplasma acidarmanus;
TRINITY_DN1535_c0_g1_i4	Y153	3.41	14.93	74968	cellular organisms; Archaea; Euryarchaeota; Thermoplasmata; Thermoplasmatales; Ferroplasmaceae; Ferroplasma;
TRINITY_DN1536_c0_g1_i1	TIAS	0	10.4	74968	cellular organisms; Archaea; Euryarchaeota; Thermoplasmata; Thermoplasmatales; Ferroplasmaceae; Ferroplasma;
TRINITY_DN1536_c0_g1_i2	TIAS	124.7	0	74968	cellular organisms; Archaea; Euryarchaeota; Thermoplasmata; Thermoplasmatales; Ferroplasmaceae; Ferroplasma;
TRINITY_DN1536_c0_g1_i3	UPPS	0	43.2	97393	cellular organisms; Archaea; Euryarchaeota; Thermoplasmata; Thermoplasmatales; Ferroplasmaceae; Ferroplasma; Ferroplasma acidarmanus;
TRINITY_DN1536_c0_g1_i4	TIAS	0	16.97	74969	cellular organisms; Archaea; Euryarchaeota; Thermoplasmata; Thermoplasmatales; Ferroplasmaceae; Ferroplasma; Ferroplasma acidiphilum;
TRINITY_DN1536_c0_g1_i5	TIAS	339.62	197.95	74969	cellular organisms; Archaea; Euryarchaeota; Thermoplasmata; Thermoplasmatales; Ferroplasmaceae; Ferroplasma; Ferroplasma acidiphilum;
TRINITY_DN1536_c0_g1_i6	TIAS	0	31.91	74968	cellular organisms; Archaea; Euryarchaeota; Thermoplasmata; Thermoplasmatales; Ferroplasmaceae; Ferroplasma;
TRINITY_DN1536_c0_g1_i7	TIAS	26.33	0	74968	cellular organisms; Archaea; Euryarchaeota; Thermoplasmata; Thermoplasmatales; Ferroplasmaceae; Ferroplasma;
TRINITY_DN1537_c0_g1_i1	RL10	2764.66	1895.26	74968	cellular organisms; Archaea; Euryarchaeota; Thermoplasmata; Thermoplasmatales; Ferroplasmaceae; Ferroplasma;
TRINITY_DN1538_c0_g1_i1	GPM	0	0	74968	cellular organisms; Archaea; Euryarchaeota; Thermoplasmata; Thermoplasmatales; Ferroplasmaceae; Ferroplasma;
TRINITY_DN1538_c0_g1_i2	GPM	3.29	0	97393	cellular organisms; Archaea; Euryarchaeota; Thermoplasmata; Thermoplasmatales; Ferroplasmaceae; Ferroplasma; Ferroplasma acidarmanus;
TRINITY_DN1538_c0_g1_i3	GPM	0	36.25	97393	cellular organisms; Archaea; Euryarchaeota; Thermoplasmata; Thermoplasmatales; Ferroplasmaceae; Ferroplasma; Ferroplasma acidarmanus;
TRINITY_DN1538_c0_g1_i4	GPM	247.48	162.65	74968	cellular organisms; Archaea; Euryarchaeota; Thermoplasmata; Thermoplasmatales; Ferroplasmaceae; Ferroplasma;
TRINITY_DN1538_c0_g1_i5	GPM	4.77	37.36	74968	cellular organisms; Archaea; Euryarchaeota; Thermoplasmata; Thermoplasmatales; Ferroplasmaceae; Ferroplasma;
TRINITY_DN1538_c1_g1_i1	TF2B2	7.66	66.48	74968	cellular organisms; Archaea; Euryarchaeota; Thermoplasmata; Thermoplasmatales; Ferroplasmaceae; Ferroplasma;
TRINITY_DN1538_c1_g1_i2	TF2B2	922.52	565.96	97393	cellular organisms; Archaea; Euryarchaeota; Thermoplasmata; Thermoplasmatales; Ferroplasmaceae; Ferroplasma; Ferroplasma acidarmanus;
TRINITY_DN1539_c0_g1_i1	ULAF	225.42	138.36	74968	cellular organisms; Archaea; Euryarchaeota; Thermoplasmata; Thermoplasmatales; Ferroplasmaceae; Ferroplasma;
TRINITY_DN1539_c0_g1_i2	ULAF	0	8.98	74968	cellular organisms; Archaea; Euryarchaeota; Thermoplasmata; Thermoplasmatales; Ferroplasmaceae; Ferroplasma;
TRINITY_DN1539_c0_g2_i1	Y1136	53.15	61.43	74968	cellular organisms; Archaea; Euryarchaeota; Thermoplasmata; Thermoplasmatales; Ferroplasmaceae; Ferroplasma;
TRINITY_DN1539_c0_g2_i2	Y1136	0	20.06	74968	cellular organisms; Archaea; Euryarchaeota; Thermoplasmata; Thermoplasmatales; Ferroplasmaceae; Ferroplasma;
TRINITY_DN1539_c0_g2_i3	Y1136	897.81	486.81	74968	cellular organisms; Archaea; Euryarchaeota; Thermoplasmata; Thermoplasmatales; Ferroplasmaceae; Ferroplasma;
TRINITY_DN1539_c0_g2_i4	Y1136	0	10.81	74968	cellular organisms; Archaea; Euryarchaeota; Thermoplasmata; Thermoplasmatales; Ferroplasmaceae; Ferroplasma;
TRINITY_DN1539_c0_g3_i1		0	29.77	0
TRINITY_DN1540_c0_g1_i1	SYH	17.34	231.47	74968	cellular organisms; Archaea; Euryarchaeota; Thermoplasmata; Thermoplasmatales; Ferroplasmaceae; Ferroplasma;
TRINITY_DN1540_c0_g1_i2	SYH	949.29	669.36	74969	cellular organisms; Archaea; Euryarchaeota; Thermoplasmata; Thermoplasmatales; Ferroplasmaceae; Ferroplasma; Ferroplasma acidiphilum;
TRINITY_DN1541_c0_g1_i1		0	0	2	cellular organisms; Bacteria;
TRINITY_DN1541_c0_g2_i1	GABD	680.84	377.59	74969	cellular organisms; Archaea; Euryarchaeota; Thermoplasmata; Thermoplasmatales; Ferroplasmaceae; Ferroplasma; Ferroplasma acidiphilum;
TRINITY_DN1541_c0_g2_i2	GABD	4.43	47.93	97393	cellular organisms; Archaea; Euryarchaeota; Thermoplasmata; Thermoplasmatales; Ferroplasmaceae; Ferroplasma; Ferroplasma acidarmanus;
TRINITY_DN1541_c0_g2_i3	GABD	0.92	14.89	97393	cellular organisms; Archaea; Euryarchaeota; Thermoplasmata; Thermoplasmatales; Ferroplasmaceae; Ferroplasma; Ferroplasma acidarmanus;
TRINITY_DN1541_c0_g3_i1		0	0	1352	cellular organisms; Bacteria; Terrabacteria group; Firmicutes; Bacilli; Lactobacillales; Enterococcaceae; Enterococcus; Enterococcus faecium;
TRINITY_DN1542_c0_g1_i1	HELX	93.06	81.18	74969	cellular organisms; Archaea; Euryarchaeota; Thermoplasmata; Thermoplasmatales; Ferroplasmaceae; Ferroplasma; Ferroplasma acidiphilum;
TRINITY_DN1543_c0_g1_i1	IVD	620.4	318.08	74968	cellular organisms; Archaea; Euryarchaeota; Thermoplasmata; Thermoplasmatales; Ferroplasmaceae; Ferroplasma;
TRINITY_DN1543_c0_g1_i2	Y793	8.73	33.7	74968	cellular organisms; Archaea; Euryarchaeota; Thermoplasmata; Thermoplasmatales; Ferroplasmaceae; Ferroplasma;
TRINITY_DN1543_c0_g1_i3	IVD	5.24	70.32	74968	cellular organisms; Archaea; Euryarchaeota; Thermoplasmata; Thermoplasmatales; Ferroplasmaceae; Ferroplasma;
TRINITY_DN1543_c0_g2_i1	IVD	0	0	74968	cellular organisms; Archaea; Euryarchaeota; Thermoplasmata; Thermoplasmatales; Ferroplasmaceae; Ferroplasma;
TRINITY_DN1544_c0_g1_i1		0	0	29465	cellular organisms; Bacteria; Terrabacteria group; Firmicutes; Negativicutes; Veillonellales; Veillonellaceae; Veillonella;
TRINITY_DN1544_c0_g2_i1	COFH2	413.23	256.7	74969	cellular organisms; Archaea; Euryarchaeota; Thermoplasmata; Thermoplasmatales; Ferroplasmaceae; Ferroplasma; Ferroplasma acidiphilum;
TRINITY_DN1544_c0_g3_i1		0	34.08	29465	cellular organisms; Bacteria; Terrabacteria group; Firmicutes; Negativicutes; Veillonellales; Veillonellaceae; Veillonella;
TRINITY_DN1544_c0_g4_i1	GLYA	4.85	51.2	97393	cellular organisms; Archaea; Euryarchaeota; Thermoplasmata; Thermoplasmatales; Ferroplasmaceae; Ferroplasma; Ferroplasma acidarmanus;
TRINITY_DN1544_c0_g4_i2	GLYA	79.72	254.17	74969	cellular organisms; Archaea; Euryarchaeota; Thermoplasmata; Thermoplasmatales; Ferroplasmaceae; Ferroplasma; Ferroplasma acidiphilum;
TRINITY_DN1544_c0_g4_i3	GLYA	1567.04	729.66	74969	cellular organisms; Archaea; Euryarchaeota; Thermoplasmata; Thermoplasmatales; Ferroplasmaceae; Ferroplasma; Ferroplasma acidiphilum;
TRINITY_DN1544_c0_g5_i1	MQNE	17.8	105.78	74969	cellular organisms; Archaea; Euryarchaeota; Thermoplasmata; Thermoplasmatales; Ferroplasmaceae; Ferroplasma; Ferroplasma acidiphilum;
TRINITY_DN1544_c0_g5_i2	MQNE	707.45	321.12	74969	cellular organisms; Archaea; Euryarchaeota; Thermoplasmata; Thermoplasmatales; Ferroplasmaceae; Ferroplasma; Ferroplasma acidiphilum;
TRINITY_DN1544_c0_g5_i3	COFH	0	24.51	74968	cellular organisms; Archaea; Euryarchaeota; Thermoplasmata; Thermoplasmatales; Ferroplasmaceae; Ferroplasma;
TRINITY_DN1544_c0_g6_i1		0	5.22	29450	cellular organisms; Bacteria; Proteobacteria; Alphaproteobacteria; Rhizobiales; Rhizobiaceae; Rhizobium/Agrobacterium group; Rhizobium; Rhizobium leucaenae;
TRINITY_DN1544_c0_g6_i2		80.32	0	131567	cellular organisms;
TRINITY_DN1544_c0_g6_i3		0	0	2	cellular organisms; Bacteria;
TRINITY_DN1545_c0_g1_i1	PEPQ	1477	1017.35	74968	cellular organisms; Archaea; Euryarchaeota; Thermoplasmata; Thermoplasmatales; Ferroplasmaceae; Ferroplasma;
TRINITY_DN1545_c0_g1_i2	YKVY	12.26	1.61	97393	cellular organisms; Archaea; Euryarchaeota; Thermoplasmata; Thermoplasmatales; Ferroplasmaceae; Ferroplasma; Ferroplasma acidarmanus;
TRINITY_DN1545_c0_g1_i3	YKVY	0	61.73	74968	cellular organisms; Archaea; Euryarchaeota; Thermoplasmata; Thermoplasmatales; Ferroplasmaceae; Ferroplasma;
TRINITY_DN1545_c0_g1_i4	PEPQ	13.09	106.35	74968	cellular organisms; Archaea; Euryarchaeota; Thermoplasmata; Thermoplasmatales; Ferroplasmaceae; Ferroplasma;
TRINITY_DN1546_c0_g1_i1	PDXS	563.84	438.79	74969	cellular organisms; Archaea; Euryarchaeota; Thermoplasmata; Thermoplasmatales; Ferroplasmaceae; Ferroplasma; Ferroplasma acidiphilum;
TRINITY_DN1546_c0_g1_i2	PDXS	4.11	50.23	74968	cellular organisms; Archaea; Euryarchaeota; Thermoplasmata; Thermoplasmatales; Ferroplasmaceae; Ferroplasma;
TRINITY_DN1546_c0_g1_i3	PDXT	6.15	27.59	74969	cellular organisms; Archaea; Euryarchaeota; Thermoplasmata; Thermoplasmatales; Ferroplasmaceae; Ferroplasma; Ferroplasma acidiphilum;
TRINITY_DN1547_c0_g1_i1	SYC	251.42	201.81	74969	cellular organisms; Archaea; Euryarchaeota; Thermoplasmata; Thermoplasmatales; Ferroplasmaceae; Ferroplasma; Ferroplasma acidiphilum;
TRINITY_DN1547_c0_g1_i2	PNCB	2.85	21.26	74969	cellular organisms; Archaea; Euryarchaeota; Thermoplasmata; Thermoplasmatales; Ferroplasmaceae; Ferroplasma; Ferroplasma acidiphilum;
TRINITY_DN1547_c0_g1_i3	SYC	12.29	0	97393	cellular organisms; Archaea; Euryarchaeota; Thermoplasmata; Thermoplasmatales; Ferroplasmaceae; Ferroplasma; Ferroplasma acidarmanus;
TRINITY_DN1548_c0_g1_i1		0	10.57	74968	cellular organisms; Archaea; Euryarchaeota; Thermoplasmata; Thermoplasmatales; Ferroplasmaceae; Ferroplasma;
TRINITY_DN1548_c0_g2_i1	KACL1	15.18	25.04	74968	cellular organisms; Archaea; Euryarchaeota; Thermoplasmata; Thermoplasmatales; Ferroplasmaceae; Ferroplasma;
TRINITY_DN1548_c0_g3_i1	ACSA2	13.54	8.82	97393	cellular organisms; Archaea; Euryarchaeota; Thermoplasmata; Thermoplasmatales; Ferroplasmaceae; Ferroplasma; Ferroplasma acidarmanus;
TRINITY_DN1548_c0_g3_i2	ACSA2	852.13	622.6	97393	cellular organisms; Archaea; Euryarchaeota; Thermoplasmata; Thermoplasmatales; Ferroplasmaceae; Ferroplasma; Ferroplasma acidarmanus;
TRINITY_DN1549_c0_g1_i1		0	19.3	74968	cellular organisms; Archaea; Euryarchaeota; Thermoplasmata; Thermoplasmatales; Ferroplasmaceae; Ferroplasma;
TRINITY_DN1549_c0_g1_i2	AROC	149.57	138.06	74968	cellular organisms; Archaea; Euryarchaeota; Thermoplasmata; Thermoplasmatales; Ferroplasmaceae; Ferroplasma;
TRINITY_DN155_c0_g1_i1	HTPX	28.01	79.45	1673428	cellular organisms; Archaea; Euryarchaeota; Thermoplasmata; Thermoplasmatales; Cuniculiplasmataceae; Cuniculiplasma; Cuniculiplasma divulgatum;
TRINITY_DN155_c0_g2_i1	HTPX	0	9.39	1673428	cellular organisms; Archaea; Euryarchaeota; Thermoplasmata; Thermoplasmatales; Cuniculiplasmataceae; Cuniculiplasma; Cuniculiplasma divulgatum;
TRINITY_DN1550_c0_g1_i1	Y1441	114.28	132.25	74969	cellular organisms; Archaea; Euryarchaeota; Thermoplasmata; Thermoplasmatales; Ferroplasmaceae; Ferroplasma; Ferroplasma acidiphilum;
TRINITY_DN1550_c0_g1_i2	Y1441	558.97	302.8	74969	cellular organisms; Archaea; Euryarchaeota; Thermoplasmata; Thermoplasmatales; Ferroplasmaceae; Ferroplasma; Ferroplasma acidiphilum;
TRINITY_DN1551_c0_g1_i1	PUR2	14.39	17.83	74968	cellular organisms; Archaea; Euryarchaeota; Thermoplasmata; Thermoplasmatales; Ferroplasmaceae; Ferroplasma;
TRINITY_DN1551_c0_g1_i2	HEMH	0	12.35	74968	cellular organisms; Archaea; Euryarchaeota; Thermoplasmata; Thermoplasmatales; Ferroplasmaceae; Ferroplasma;
TRINITY_DN1551_c0_g1_i3	PUR2	380.95	229.4	74969	cellular organisms; Archaea; Euryarchaeota; Thermoplasmata; Thermoplasmatales; Ferroplasmaceae; Ferroplasma; Ferroplasma acidiphilum;
TRINITY_DN1552_c0_g1_i1	RNP4	223.97	240.26	74969	cellular organisms; Archaea; Euryarchaeota; Thermoplasmata; Thermoplasmatales; Ferroplasmaceae; Ferroplasma; Ferroplasma acidiphilum;
TRINITY_DN1552_c0_g1_i2		2.3	11.54	74969	cellular organisms; Archaea; Euryarchaeota; Thermoplasmata; Thermoplasmatales; Ferroplasmaceae; Ferroplasma; Ferroplasma acidiphilum;
TRINITY_DN1552_c0_g1_i3	RNP4	5.29	21.49	74968	cellular organisms; Archaea; Euryarchaeota; Thermoplasmata; Thermoplasmatales; Ferroplasmaceae; Ferroplasma;
TRINITY_DN1552_c0_g1_i4		10.94	0	74969	cellular organisms; Archaea; Euryarchaeota; Thermoplasmata; Thermoplasmatales; Ferroplasmaceae; Ferroplasma; Ferroplasma acidiphilum;
TRINITY_DN1552_c0_g2_i1		0	0	74968	cellular organisms; Archaea; Euryarchaeota; Thermoplasmata; Thermoplasmatales; Ferroplasmaceae; Ferroplasma;
TRINITY_DN1553_c0_g1_i1	TAL	1261.29	696.72	74969	cellular organisms; Archaea; Euryarchaeota; Thermoplasmata; Thermoplasmatales; Ferroplasmaceae; Ferroplasma; Ferroplasma acidiphilum;
TRINITY_DN1553_c0_g1_i2	TAL	6.06	41.79	74969	cellular organisms; Archaea; Euryarchaeota; Thermoplasmata; Thermoplasmatales; Ferroplasmaceae; Ferroplasma; Ferroplasma acidiphilum;
TRINITY_DN1554_c0_g1_i1	GLPK	504.42	269.63	74969	cellular organisms; Archaea; Euryarchaeota; Thermoplasmata; Thermoplasmatales; Ferroplasmaceae; Ferroplasma; Ferroplasma acidiphilum;
TRINITY_DN1554_c0_g1_i2	GLPK	5.74	20.87	74969	cellular organisms; Archaea; Euryarchaeota; Thermoplasmata; Thermoplasmatales; Ferroplasmaceae; Ferroplasma; Ferroplasma acidiphilum;
TRINITY_DN1554_c0_g1_i3	ECE	4.44	42.33	74968	cellular organisms; Archaea; Euryarchaeota; Thermoplasmata; Thermoplasmatales; Ferroplasmaceae; Ferroplasma;
TRINITY_DN1554_c0_g1_i4		0	0	74968	cellular organisms; Archaea; Euryarchaeota; Thermoplasmata; Thermoplasmatales; Ferroplasmaceae; Ferroplasma;
TRINITY_DN1555_c0_g1_i1	Y2045	2418.89	1208.11	74969	cellular organisms; Archaea; Euryarchaeota; Thermoplasmata; Thermoplasmatales; Ferroplasmaceae; Ferroplasma; Ferroplasma acidiphilum;
TRINITY_DN1555_c0_g1_i2	BACH	1.69	44.8	74968	cellular organisms; Archaea; Euryarchaeota; Thermoplasmata; Thermoplasmatales; Ferroplasmaceae; Ferroplasma;
TRINITY_DN1556_c0_g1_i1	PYRB	660.01	368.54	74968	cellular organisms; Archaea; Euryarchaeota; Thermoplasmata; Thermoplasmatales; Ferroplasmaceae; Ferroplasma;
TRINITY_DN1556_c0_g1_i2	RIFK	6.35	32.18	97393	cellular organisms; Archaea; Euryarchaeota; Thermoplasmata; Thermoplasmatales; Ferroplasmaceae; Ferroplasma; Ferroplasma acidarmanus;
TRINITY_DN1556_c0_g1_i3	PYRI	0	15.19	74969	cellular organisms; Archaea; Euryarchaeota; Thermoplasmata; Thermoplasmatales; Ferroplasmaceae; Ferroplasma; Ferroplasma acidiphilum;
TRINITY_DN1557_c0_g1_i1	PURA	2178.69	1448.83	74968	cellular organisms; Archaea; Euryarchaeota; Thermoplasmata; Thermoplasmatales; Ferroplasmaceae; Ferroplasma;
TRINITY_DN1557_c0_g1_i2	PURA	14.32	136.17	74969	cellular organisms; Archaea; Euryarchaeota; Thermoplasmata; Thermoplasmatales; Ferroplasmaceae; Ferroplasma; Ferroplasma acidiphilum;
TRINITY_DN1557_c0_g1_i3	PURA	17.67	84.88	74969	cellular organisms; Archaea; Euryarchaeota; Thermoplasmata; Thermoplasmatales; Ferroplasmaceae; Ferroplasma; Ferroplasma acidiphilum;
TRINITY_DN1558_c0_g1_i1	PUR8	1121.85	679.36	97393	cellular organisms; Archaea; Euryarchaeota; Thermoplasmata; Thermoplasmatales; Ferroplasmaceae; Ferroplasma; Ferroplasma acidarmanus;
TRINITY_DN1558_c0_g1_i2	PUR8	7.26	50.52	97393	cellular organisms; Archaea; Euryarchaeota; Thermoplasmata; Thermoplasmatales; Ferroplasmaceae; Ferroplasma; Ferroplasma acidarmanus;
TRINITY_DN1558_c0_g1_i3	PUR8	0	19.55	97393	cellular organisms; Archaea; Euryarchaeota; Thermoplasmata; Thermoplasmatales; Ferroplasmaceae; Ferroplasma; Ferroplasma acidarmanus;
TRINITY_DN1558_c0_g2_i1	PUR8	0	17.99	74968	cellular organisms; Archaea; Euryarchaeota; Thermoplasmata; Thermoplasmatales; Ferroplasmaceae; Ferroplasma;
TRINITY_DN1559_c0_g1_i1	PRPB	585.36	323.15	97393	cellular organisms; Archaea; Euryarchaeota; Thermoplasmata; Thermoplasmatales; Ferroplasmaceae; Ferroplasma; Ferroplasma acidarmanus;
TRINITY_DN1559_c0_g1_i2		0	0	74968	cellular organisms; Archaea; Euryarchaeota; Thermoplasmata; Thermoplasmatales; Ferroplasmaceae; Ferroplasma;
TRINITY_DN1559_c0_g1_i3	PRPB	19.72	127.24	97393	cellular organisms; Archaea; Euryarchaeota; Thermoplasmata; Thermoplasmatales; Ferroplasmaceae; Ferroplasma; Ferroplasma acidarmanus;
TRINITY_DN156_c0_g1_i1	AROG	0	17.64	2301	cellular organisms; Archaea; Euryarchaeota; Thermoplasmata; Thermoplasmatales;
TRINITY_DN1560_c0_g1_i1	PGMI	770.52	466.45	97393	cellular organisms; Archaea; Euryarchaeota; Thermoplasmata; Thermoplasmatales; Ferroplasmaceae; Ferroplasma; Ferroplasma acidarmanus;
TRINITY_DN1560_c0_g1_i2	Y1625	3.93	23.28	74968	cellular organisms; Archaea; Euryarchaeota; Thermoplasmata; Thermoplasmatales; Ferroplasmaceae; Ferroplasma;
TRINITY_DN1561_c0_g1_i1	NDRZ	1534.19	1707.66	74969	cellular organisms; Archaea; Euryarchaeota; Thermoplasmata; Thermoplasmatales; Ferroplasmaceae; Ferroplasma; Ferroplasma acidiphilum;
TRINITY_DN1561_c0_g1_i2	NDRZ	8.35	69.06	74968	cellular organisms; Archaea; Euryarchaeota; Thermoplasmata; Thermoplasmatales; Ferroplasmaceae; Ferroplasma;
TRINITY_DN1562_c0_g1_i1	VAT	0	2.39	74969	cellular organisms; Archaea; Euryarchaeota; Thermoplasmata; Thermoplasmatales; Ferroplasmaceae; Ferroplasma; Ferroplasma acidiphilum;
TRINITY_DN1562_c0_g1_i2	VAT	2319.51	1187.48	74969	cellular organisms; Archaea; Euryarchaeota; Thermoplasmata; Thermoplasmatales; Ferroplasmaceae; Ferroplasma; Ferroplasma acidiphilum;
TRINITY_DN1562_c0_g1_i3	RF1	2.51	37.02	74968	cellular organisms; Archaea; Euryarchaeota; Thermoplasmata; Thermoplasmatales; Ferroplasmaceae; Ferroplasma;
TRINITY_DN1563_c0_g1_i1	LMCA1	1.66	12.47	74969	cellular organisms; Archaea; Euryarchaeota; Thermoplasmata; Thermoplasmatales; Ferroplasmaceae; Ferroplasma; Ferroplasma acidiphilum;
TRINITY_DN1563_c0_g1_i2	ATCL	311.72	142.38	74969	cellular organisms; Archaea; Euryarchaeota; Thermoplasmata; Thermoplasmatales; Ferroplasmaceae; Ferroplasma; Ferroplasma acidiphilum;
TRINITY_DN1563_c0_g1_i3	ACA10	0	0	97393	cellular organisms; Archaea; Euryarchaeota; Thermoplasmata; Thermoplasmatales; Ferroplasmaceae; Ferroplasma; Ferroplasma acidarmanus;
TRINITY_DN1563_c0_g1_i4	LMCA1	4.51	72.95	97393	cellular organisms; Archaea; Euryarchaeota; Thermoplasmata; Thermoplasmatales; Ferroplasmaceae; Ferroplasma; Ferroplasma acidarmanus;
TRINITY_DN1564_c0_g1_i1	PURL	34.46	128.33	2301	cellular organisms; Archaea; Euryarchaeota; Thermoplasmata; Thermoplasmatales;
TRINITY_DN1564_c0_g2_i1	PURL	3.36	18.97	97393	cellular organisms; Archaea; Euryarchaeota; Thermoplasmata; Thermoplasmatales; Ferroplasmaceae; Ferroplasma; Ferroplasma acidarmanus;
TRINITY_DN1564_c0_g2_i2	PURL	344.61	241.77	74969	cellular organisms; Archaea; Euryarchaeota; Thermoplasmata; Thermoplasmatales; Ferroplasmaceae; Ferroplasma; Ferroplasma acidiphilum;
TRINITY_DN1564_c0_g2_i3		2.78	15.05	333146	cellular organisms; Archaea; Euryarchaeota; Thermoplasmata; Thermoplasmatales; Ferroplasmaceae; Ferroplasma; Ferroplasma acidarmanus; Ferroplasma acidarmanus fer1;
TRINITY_DN1564_c0_g2_i4	PURL	5.86	17.24	74968	cellular organisms; Archaea; Euryarchaeota; Thermoplasmata; Thermoplasmatales; Ferroplasmaceae; Ferroplasma;
TRINITY_DN1564_c0_g2_i5		105.88	182.57	74969	cellular organisms; Archaea; Euryarchaeota; Thermoplasmata; Thermoplasmatales; Ferroplasmaceae; Ferroplasma; Ferroplasma acidiphilum;
TRINITY_DN1564_c0_g3_i1		0	64.53	74968	cellular organisms; Archaea; Euryarchaeota; Thermoplasmata; Thermoplasmatales; Ferroplasmaceae; Ferroplasma;
TRINITY_DN1565_c0_g1_i1	CDPAS	318.39	252.73	74969	cellular organisms; Archaea; Euryarchaeota; Thermoplasmata; Thermoplasmatales; Ferroplasmaceae; Ferroplasma; Ferroplasma acidiphilum;
TRINITY_DN1565_c0_g1_i2	CDPAS	0	16.86	74968	cellular organisms; Archaea; Euryarchaeota; Thermoplasmata; Thermoplasmatales; Ferroplasmaceae; Ferroplasma;
TRINITY_DN1565_c0_g1_i3	Y659	33.05	30.12	74968	cellular organisms; Archaea; Euryarchaeota; Thermoplasmata; Thermoplasmatales; Ferroplasmaceae; Ferroplasma;
TRINITY_DN1565_c0_g1_i4	CDPAS	0	34.93	74968	cellular organisms; Archaea; Euryarchaeota; Thermoplasmata; Thermoplasmatales; Ferroplasmaceae; Ferroplasma;
TRINITY_DN1565_c0_g2_i1		43.47	0	74969	cellular organisms; Archaea; Euryarchaeota; Thermoplasmata; Thermoplasmatales; Ferroplasmaceae; Ferroplasma; Ferroplasma acidiphilum;
TRINITY_DN1565_c0_g3_i1		0	9.5	74968	cellular organisms; Archaea; Euryarchaeota; Thermoplasmata; Thermoplasmatales; Ferroplasmaceae; Ferroplasma;
TRINITY_DN1566_c0_g1_i1	LONB	23.62	111.08	74968	cellular organisms; Archaea; Euryarchaeota; Thermoplasmata; Thermoplasmatales; Ferroplasmaceae; Ferroplasma;
TRINITY_DN1566_c0_g1_i2	NK	0	8.52	74968	cellular organisms; Archaea; Euryarchaeota; Thermoplasmata; Thermoplasmatales; Ferroplasmaceae; Ferroplasma;
TRINITY_DN1566_c0_g1_i3	NK	22	7.15	74969	cellular organisms; Archaea; Euryarchaeota; Thermoplasmata; Thermoplasmatales; Ferroplasmaceae; Ferroplasma; Ferroplasma acidiphilum;
TRINITY_DN1566_c0_g1_i4	LONB	2412.61	1664.4	74968	cellular organisms; Archaea; Euryarchaeota; Thermoplasmata; Thermoplasmatales; Ferroplasmaceae; Ferroplasma;
TRINITY_DN1567_c0_g1_i1	XERA	498.93	292.65	74969	cellular organisms; Archaea; Euryarchaeota; Thermoplasmata; Thermoplasmatales; Ferroplasmaceae; Ferroplasma; Ferroplasma acidiphilum;
TRINITY_DN1567_c0_g1_i2	GGPS	0	66.84	74969	cellular organisms; Archaea; Euryarchaeota; Thermoplasmata; Thermoplasmatales; Ferroplasmaceae; Ferroplasma; Ferroplasma acidiphilum;
TRINITY_DN1567_c0_g1_i3	GGPS	0	103.85	74969	cellular organisms; Archaea; Euryarchaeota; Thermoplasmata; Thermoplasmatales; Ferroplasmaceae; Ferroplasma; Ferroplasma acidiphilum;
TRINITY_DN1568_c0_g1_i1	SYE	363.46	232.07	97393	cellular organisms; Archaea; Euryarchaeota; Thermoplasmata; Thermoplasmatales; Ferroplasmaceae; Ferroplasma; Ferroplasma acidarmanus;
TRINITY_DN1568_c0_g1_i2	SYE	1.05	23.77	74968	cellular organisms; Archaea; Euryarchaeota; Thermoplasmata; Thermoplasmatales; Ferroplasmaceae; Ferroplasma;
TRINITY_DN1569_c0_g1_i1	SURE	106.31	9.52	74968	cellular organisms; Archaea; Euryarchaeota; Thermoplasmata; Thermoplasmatales; Ferroplasmaceae; Ferroplasma;
TRINITY_DN1569_c0_g1_i2	SURE	18.75	78.85	74968	cellular organisms; Archaea; Euryarchaeota; Thermoplasmata; Thermoplasmatales; Ferroplasmaceae; Ferroplasma;
TRINITY_DN1569_c0_g1_i3	SURE	0	17.23	74968	cellular organisms; Archaea; Euryarchaeota; Thermoplasmata; Thermoplasmatales; Ferroplasmaceae; Ferroplasma;
TRINITY_DN1569_c0_g1_i4	SURE	32.4	15.8	74968	cellular organisms; Archaea; Euryarchaeota; Thermoplasmata; Thermoplasmatales; Ferroplasmaceae; Ferroplasma;
TRINITY_DN1569_c0_g1_i5	SURE	805.8	311.12	74968	cellular organisms; Archaea; Euryarchaeota; Thermoplasmata; Thermoplasmatales; Ferroplasmaceae; Ferroplasma;
TRINITY_DN1569_c0_g1_i6	SURE	58.95	39.28	74968	cellular organisms; Archaea; Euryarchaeota; Thermoplasmata; Thermoplasmatales; Ferroplasmaceae; Ferroplasma;
TRINITY_DN1569_c0_g1_i7	SURE	5.48	27.63	74968	cellular organisms; Archaea; Euryarchaeota; Thermoplasmata; Thermoplasmatales; Ferroplasmaceae; Ferroplasma;
TRINITY_DN157_c0_g1_i1		57.67	0	119977	cellular organisms; Bacteria; Proteobacteria; Acidithiobacillia; Acidithiobacillales; Acidithiobacillaceae; Acidithiobacillus;
TRINITY_DN157_c0_g2_i1		0	0	119977	cellular organisms; Bacteria; Proteobacteria; Acidithiobacillia; Acidithiobacillales; Acidithiobacillaceae; Acidithiobacillus;
TRINITY_DN1570_c0_g1_i1	AGLI	21.47	93.12	74969	cellular organisms; Archaea; Euryarchaeota; Thermoplasmata; Thermoplasmatales; Ferroplasmaceae; Ferroplasma; Ferroplasma acidiphilum;
TRINITY_DN1570_c0_g1_i2	AGLI	0	13.35	74969	cellular organisms; Archaea; Euryarchaeota; Thermoplasmata; Thermoplasmatales; Ferroplasmaceae; Ferroplasma; Ferroplasma acidiphilum;
TRINITY_DN1570_c0_g1_i3	AGLI	486	230.22	74969	cellular organisms; Archaea; Euryarchaeota; Thermoplasmata; Thermoplasmatales; Ferroplasmaceae; Ferroplasma; Ferroplasma acidiphilum;
TRINITY_DN1571_c0_g1_i1	TRI	0	0	97393	cellular organisms; Archaea; Euryarchaeota; Thermoplasmata; Thermoplasmatales; Ferroplasmaceae; Ferroplasma; Ferroplasma acidarmanus;
TRINITY_DN1571_c0_g2_i1	OTCC	92.28	325.87	2301	cellular organisms; Archaea; Euryarchaeota; Thermoplasmata; Thermoplasmatales;
TRINITY_DN1571_c0_g3_i1	TRI	1.51	0	74969	cellular organisms; Archaea; Euryarchaeota; Thermoplasmata; Thermoplasmatales; Ferroplasmaceae; Ferroplasma; Ferroplasma acidiphilum;
TRINITY_DN1571_c0_g3_i2	TRI	16449.5	11016.4	74969	cellular organisms; Archaea; Euryarchaeota; Thermoplasmata; Thermoplasmatales; Ferroplasmaceae; Ferroplasma; Ferroplasma acidiphilum;
TRINITY_DN1571_c1_g1_i1		71.91	0	312540	cellular organisms; Archaea; Euryarchaeota; Thermoplasmata; Thermoplasmatales; Ferroplasmaceae; Acidiplasma; Acidiplasma cupricumulans;
TRINITY_DN1571_c1_g2_i1	PGK	42.07	209.98	1673428	cellular organisms; Archaea; Euryarchaeota; Thermoplasmata; Thermoplasmatales; Cuniculiplasmataceae; Cuniculiplasma; Cuniculiplasma divulgatum;
TRINITY_DN1571_c1_g3_i1	LCFA	54.48	152.64	2301	cellular organisms; Archaea; Euryarchaeota; Thermoplasmata; Thermoplasmatales;
TRINITY_DN1571_c1_g4_i1		0	0	261391	cellular organisms; Archaea; Euryarchaeota; Thermoplasmata; Thermoplasmatales; unclassified Thermoplasmatales; unclassified Thermoplasmatales (miscellaneous); Thermoplasmatales archaeon Gpl;
TRINITY_DN1571_c1_g4_i2		0	31.11	2	cellular organisms; Bacteria;
TRINITY_DN1571_c1_g5_i1	YEAC	35.99	147.24	2301	cellular organisms; Archaea; Euryarchaeota; Thermoplasmata; Thermoplasmatales;
TRINITY_DN1571_c1_g5_i2	YEAC	15.85	64.8	2301	cellular organisms; Archaea; Euryarchaeota; Thermoplasmata; Thermoplasmatales;
TRINITY_DN1571_c1_g6_i1	SYFA	28.1	107.01	1673428	cellular organisms; Archaea; Euryarchaeota; Thermoplasmata; Thermoplasmatales; Cuniculiplasmataceae; Cuniculiplasma; Cuniculiplasma divulgatum;
TRINITY_DN1571_c1_g7_i1		0	0	2	cellular organisms; Bacteria;
TRINITY_DN1571_c1_g7_i2		0	0	1313	cellular organisms; Bacteria; Terrabacteria group; Firmicutes; Bacilli; Lactobacillales; Streptococcaceae; Streptococcus; Streptococcus pneumoniae;
TRINITY_DN1571_c2_g1_i1		40.54	37.69	286	cellular organisms; Bacteria; Proteobacteria; Gammaproteobacteria; Pseudomonadales; Pseudomonadaceae; Pseudomonas;
TRINITY_DN1572_c0_g1_i1	CPXM	53.2	81.99	97393	cellular organisms; Archaea; Euryarchaeota; Thermoplasmata; Thermoplasmatales; Ferroplasmaceae; Ferroplasma; Ferroplasma acidarmanus;
TRINITY_DN1572_c0_g1_i2		0	11.89	97393	cellular organisms; Archaea; Euryarchaeota; Thermoplasmata; Thermoplasmatales; Ferroplasmaceae; Ferroplasma; Ferroplasma acidarmanus;
TRINITY_DN1572_c0_g1_i3	OTC	356.92	172.46	97393	cellular organisms; Archaea; Euryarchaeota; Thermoplasmata; Thermoplasmatales; Ferroplasmaceae; Ferroplasma; Ferroplasma acidarmanus;
TRINITY_DN1572_c1_g1_i1		0	0	0
TRINITY_DN1573_c0_g1_i1	Y274	18.82	27.14	74969	cellular organisms; Archaea; Euryarchaeota; Thermoplasmata; Thermoplasmatales; Ferroplasmaceae; Ferroplasma; Ferroplasma acidiphilum;
TRINITY_DN1573_c0_g1_i2	Y274	0	65.85	74969	cellular organisms; Archaea; Euryarchaeota; Thermoplasmata; Thermoplasmatales; Ferroplasmaceae; Ferroplasma; Ferroplasma acidiphilum;
TRINITY_DN1573_c0_g1_i3	MUTA	733.75	563.32	74969	cellular organisms; Archaea; Euryarchaeota; Thermoplasmata; Thermoplasmatales; Ferroplasmaceae; Ferroplasma; Ferroplasma acidiphilum;
TRINITY_DN1574_c0_g1_i1	RNZ	44.29	22.49	74969	cellular organisms; Archaea; Euryarchaeota; Thermoplasmata; Thermoplasmatales; Ferroplasmaceae; Ferroplasma; Ferroplasma acidiphilum;
TRINITY_DN1574_c0_g2_i1		0	36.34	74969	cellular organisms; Archaea; Euryarchaeota; Thermoplasmata; Thermoplasmatales; Ferroplasmaceae; Ferroplasma; Ferroplasma acidiphilum;
TRINITY_DN1574_c0_g3_i1	TRA5	0	30.15	74969	cellular organisms; Archaea; Euryarchaeota; Thermoplasmata; Thermoplasmatales; Ferroplasmaceae; Ferroplasma; Ferroplasma acidiphilum;
TRINITY_DN1574_c0_g3_i10		648.81	364.11	74968	cellular organisms; Archaea; Euryarchaeota; Thermoplasmata; Thermoplasmatales; Ferroplasmaceae; Ferroplasma;
TRINITY_DN1574_c0_g3_i2		113.01	0	74968	cellular organisms; Archaea; Euryarchaeota; Thermoplasmata; Thermoplasmatales; Ferroplasmaceae; Ferroplasma;
TRINITY_DN1574_c0_g3_i3	RNZ	0	1	74969	cellular organisms; Archaea; Euryarchaeota; Thermoplasmata; Thermoplasmatales; Ferroplasmaceae; Ferroplasma; Ferroplasma acidiphilum;
TRINITY_DN1574_c0_g3_i4	TRA5	13.17	20.82	333146	cellular organisms; Archaea; Euryarchaeota; Thermoplasmata; Thermoplasmatales; Ferroplasmaceae; Ferroplasma; Ferroplasma acidarmanus; Ferroplasma acidarmanus fer1;
TRINITY_DN1574_c0_g3_i5		78.11	34.88	74968	cellular organisms; Archaea; Euryarchaeota; Thermoplasmata; Thermoplasmatales; Ferroplasmaceae; Ferroplasma;
TRINITY_DN1574_c0_g3_i6	TRA5	12.58	14.36	333146	cellular organisms; Archaea; Euryarchaeota; Thermoplasmata; Thermoplasmatales; Ferroplasmaceae; Ferroplasma; Ferroplasma acidarmanus; Ferroplasma acidarmanus fer1;
TRINITY_DN1574_c0_g3_i7	GATE	457.28	343.41	97393	cellular organisms; Archaea; Euryarchaeota; Thermoplasmata; Thermoplasmatales; Ferroplasmaceae; Ferroplasma; Ferroplasma acidarmanus;
TRINITY_DN1574_c0_g3_i8	FABG	14.41	56.63	74968	cellular organisms; Archaea; Euryarchaeota; Thermoplasmata; Thermoplasmatales; Ferroplasmaceae; Ferroplasma;
TRINITY_DN1574_c0_g3_i9	RNZ	89.96	66.06	74969	cellular organisms; Archaea; Euryarchaeota; Thermoplasmata; Thermoplasmatales; Ferroplasmaceae; Ferroplasma; Ferroplasma acidiphilum;
TRINITY_DN1574_c1_g1_i1		3.15	7.47	74969	cellular organisms; Archaea; Euryarchaeota; Thermoplasmata; Thermoplasmatales; Ferroplasmaceae; Ferroplasma; Ferroplasma acidiphilum;
TRINITY_DN1575_c0_g1_i1	ECE	26.21	6.44	97393	cellular organisms; Archaea; Euryarchaeota; Thermoplasmata; Thermoplasmatales; Ferroplasmaceae; Ferroplasma; Ferroplasma acidarmanus;
TRINITY_DN1575_c0_g1_i2		0	64.98	74969	cellular organisms; Archaea; Euryarchaeota; Thermoplasmata; Thermoplasmatales; Ferroplasmaceae; Ferroplasma; Ferroplasma acidiphilum;
TRINITY_DN1575_c0_g1_i3	ECE	58.53	57.42	97393	cellular organisms; Archaea; Euryarchaeota; Thermoplasmata; Thermoplasmatales; Ferroplasmaceae; Ferroplasma; Ferroplasma acidarmanus;
TRINITY_DN1575_c0_g1_i4		11.09	0	74969	cellular organisms; Archaea; Euryarchaeota; Thermoplasmata; Thermoplasmatales; Ferroplasmaceae; Ferroplasma; Ferroplasma acidiphilum;
TRINITY_DN1575_c0_g1_i5		0	2.84	74969	cellular organisms; Archaea; Euryarchaeota; Thermoplasmata; Thermoplasmatales; Ferroplasmaceae; Ferroplasma; Ferroplasma acidiphilum;
TRINITY_DN1575_c0_g1_i6		0	146.8	74969	cellular organisms; Archaea; Euryarchaeota; Thermoplasmata; Thermoplasmatales; Ferroplasmaceae; Ferroplasma; Ferroplasma acidiphilum;
TRINITY_DN1575_c0_g1_i7	ECE	1.69	24.93	74969	cellular organisms; Archaea; Euryarchaeota; Thermoplasmata; Thermoplasmatales; Ferroplasmaceae; Ferroplasma; Ferroplasma acidiphilum;
TRINITY_DN1575_c0_g2_i1	NIKA	334.54	166.72	97393	cellular organisms; Archaea; Euryarchaeota; Thermoplasmata; Thermoplasmatales; Ferroplasmaceae; Ferroplasma; Ferroplasma acidarmanus;
TRINITY_DN1575_c0_g2_i2	BGAL	249.16	112.38	97393	cellular organisms; Archaea; Euryarchaeota; Thermoplasmata; Thermoplasmatales; Ferroplasmaceae; Ferroplasma; Ferroplasma acidarmanus;
TRINITY_DN1576_c0_g1_i1	MENE	3.96	42.68	74969	cellular organisms; Archaea; Euryarchaeota; Thermoplasmata; Thermoplasmatales; Ferroplasmaceae; Ferroplasma; Ferroplasma acidiphilum;
TRINITY_DN1576_c0_g1_i2	MENE	3228.36	1695.03	74969	cellular organisms; Archaea; Euryarchaeota; Thermoplasmata; Thermoplasmatales; Ferroplasmaceae; Ferroplasma; Ferroplasma acidiphilum;
TRINITY_DN1577_c0_g1_i1		0	14.52	97393	cellular organisms; Archaea; Euryarchaeota; Thermoplasmata; Thermoplasmatales; Ferroplasmaceae; Ferroplasma; Ferroplasma acidarmanus;
TRINITY_DN1577_c0_g2_i1	Y666	0	5.05	97393	cellular organisms; Archaea; Euryarchaeota; Thermoplasmata; Thermoplasmatales; Ferroplasmaceae; Ferroplasma; Ferroplasma acidarmanus;
TRINITY_DN1577_c0_g3_i1	Y886	1097.38	565.69	97393	cellular organisms; Archaea; Euryarchaeota; Thermoplasmata; Thermoplasmatales; Ferroplasmaceae; Ferroplasma; Ferroplasma acidarmanus;
TRINITY_DN1577_c0_g3_i2	Y886	4.62	33.97	97393	cellular organisms; Archaea; Euryarchaeota; Thermoplasmata; Thermoplasmatales; Ferroplasmaceae; Ferroplasma; Ferroplasma acidarmanus;
TRINITY_DN1577_c0_g3_i3		0	2.71	74969	cellular organisms; Archaea; Euryarchaeota; Thermoplasmata; Thermoplasmatales; Ferroplasmaceae; Ferroplasma; Ferroplasma acidiphilum;
TRINITY_DN1578_c0_g1_i1	PPSA	8.06	0	74969	cellular organisms; Archaea; Euryarchaeota; Thermoplasmata; Thermoplasmatales; Ferroplasmaceae; Ferroplasma; Ferroplasma acidiphilum;
TRINITY_DN1578_c0_g1_i2		0	0	74968	cellular organisms; Archaea; Euryarchaeota; Thermoplasmata; Thermoplasmatales; Ferroplasmaceae; Ferroplasma;
TRINITY_DN1578_c0_g1_i3	PPSA	291.3	130.6	74969	cellular organisms; Archaea; Euryarchaeota; Thermoplasmata; Thermoplasmatales; Ferroplasmaceae; Ferroplasma; Ferroplasma acidiphilum;
TRINITY_DN1578_c0_g1_i4	PPSA	1.1	25.21	74969	cellular organisms; Archaea; Euryarchaeota; Thermoplasmata; Thermoplasmatales; Ferroplasmaceae; Ferroplasma; Ferroplasma acidiphilum;
TRINITY_DN1579_c0_g1_i1	HELS	222.56	127.21	74968	cellular organisms; Archaea; Euryarchaeota; Thermoplasmata; Thermoplasmatales; Ferroplasmaceae; Ferroplasma;
TRINITY_DN1579_c0_g1_i2	HELS	0	18.49	74968	cellular organisms; Archaea; Euryarchaeota; Thermoplasmata; Thermoplasmatales; Ferroplasmaceae; Ferroplasma;
TRINITY_DN1579_c0_g1_i3	HELS	5.16	23.18	74968	cellular organisms; Archaea; Euryarchaeota; Thermoplasmata; Thermoplasmatales; Ferroplasmaceae; Ferroplasma;
TRINITY_DN158_c0_g1_i1	YSNA	0	4.19	179	cellular organisms; Bacteria; Nitrospirae; Nitrospira; Nitrospirales; Nitrospiraceae; Leptospirillum;
TRINITY_DN158_c0_g2_i1	YSNA	0	8.34	179	cellular organisms; Bacteria; Nitrospirae; Nitrospira; Nitrospirales; Nitrospiraceae; Leptospirillum;
TRINITY_DN1580_c0_g1_i1	YYAL	414.52	334.04	74968	cellular organisms; Archaea; Euryarchaeota; Thermoplasmata; Thermoplasmatales; Ferroplasmaceae; Ferroplasma;
TRINITY_DN1580_c0_g1_i2	YYAL	89.53	73.91	74968	cellular organisms; Archaea; Euryarchaeota; Thermoplasmata; Thermoplasmatales; Ferroplasmaceae; Ferroplasma;
TRINITY_DN1581_c0_g1_i1	Y209	8.79	95.4	74968	cellular organisms; Archaea; Euryarchaeota; Thermoplasmata; Thermoplasmatales; Ferroplasmaceae; Ferroplasma;
TRINITY_DN1581_c0_g1_i2	Y209	535.86	276.56	74969	cellular organisms; Archaea; Euryarchaeota; Thermoplasmata; Thermoplasmatales; Ferroplasmaceae; Ferroplasma; Ferroplasma acidiphilum;
TRINITY_DN1581_c0_g1_i3	UBID	0	0	261388	cellular organisms; Archaea; Euryarchaeota; Thermoplasmata; Thermoplasmatales; Ferroplasmaceae; Ferroplasma; environmental samples; Ferroplasma sp. Type II;
TRINITY_DN1581_c0_g2_i1	YVAP	19.97	39.26	74968	cellular organisms; Archaea; Euryarchaeota; Thermoplasmata; Thermoplasmatales; Ferroplasmaceae; Ferroplasma;
TRINITY_DN1582_c0_g1_i1	IF2A	48.67	296.4	74969	cellular organisms; Archaea; Euryarchaeota; Thermoplasmata; Thermoplasmatales; Ferroplasmaceae; Ferroplasma; Ferroplasma acidiphilum;
TRINITY_DN1582_c0_g1_i2	Y1210	6.85	54.2	74968	cellular organisms; Archaea; Euryarchaeota; Thermoplasmata; Thermoplasmatales; Ferroplasmaceae; Ferroplasma;
TRINITY_DN1582_c0_g1_i3	IF2A	1345.86	1077.73	97393	cellular organisms; Archaea; Euryarchaeota; Thermoplasmata; Thermoplasmatales; Ferroplasmaceae; Ferroplasma; Ferroplasma acidarmanus;
TRINITY_DN1582_c0_g1_i4	Y1210	3.88	66.89	97393	cellular organisms; Archaea; Euryarchaeota; Thermoplasmata; Thermoplasmatales; Ferroplasmaceae; Ferroplasma; Ferroplasma acidarmanus;
TRINITY_DN1582_c0_g2_i1		0	7.21	74969	cellular organisms; Archaea; Euryarchaeota; Thermoplasmata; Thermoplasmatales; Ferroplasmaceae; Ferroplasma; Ferroplasma acidiphilum;
TRINITY_DN1583_c0_g1_i1	EF2	13.71	27.78	74969	cellular organisms; Archaea; Euryarchaeota; Thermoplasmata; Thermoplasmatales; Ferroplasmaceae; Ferroplasma; Ferroplasma acidiphilum;
TRINITY_DN1583_c0_g1_i2	EF2	91.91	247.44	97393	cellular organisms; Archaea; Euryarchaeota; Thermoplasmata; Thermoplasmatales; Ferroplasmaceae; Ferroplasma; Ferroplasma acidarmanus;
TRINITY_DN1583_c0_g1_i3	YHFA	0	38.54	74969	cellular organisms; Archaea; Euryarchaeota; Thermoplasmata; Thermoplasmatales; Ferroplasmaceae; Ferroplasma; Ferroplasma acidiphilum;
TRINITY_DN1583_c0_g1_i4	THRC	16.76	23.57	97393	cellular organisms; Archaea; Euryarchaeota; Thermoplasmata; Thermoplasmatales; Ferroplasmaceae; Ferroplasma; Ferroplasma acidarmanus;
TRINITY_DN1583_c0_g1_i5	YHFA	0	3.11	97393	cellular organisms; Archaea; Euryarchaeota; Thermoplasmata; Thermoplasmatales; Ferroplasmaceae; Ferroplasma; Ferroplasma acidarmanus;
TRINITY_DN1583_c0_g1_i6	EF2	939.35	572.69	74968	cellular organisms; Archaea; Euryarchaeota; Thermoplasmata; Thermoplasmatales; Ferroplasmaceae; Ferroplasma;
TRINITY_DN1583_c0_g2_i1	EF2	192.42	617.94	2301	cellular organisms; Archaea; Euryarchaeota; Thermoplasmata; Thermoplasmatales;
TRINITY_DN1584_c0_g1_i1	YTTB	113.12	112.44	97393	cellular organisms; Archaea; Euryarchaeota; Thermoplasmata; Thermoplasmatales; Ferroplasmaceae; Ferroplasma; Ferroplasma acidarmanus;
TRINITY_DN1584_c0_g2_i1	CBIA	74.66	65.48	74968	cellular organisms; Archaea; Euryarchaeota; Thermoplasmata; Thermoplasmatales; Ferroplasmaceae; Ferroplasma;
TRINITY_DN1584_c0_g3_i1		28.78	0	74968	cellular organisms; Archaea; Euryarchaeota; Thermoplasmata; Thermoplasmatales; Ferroplasmaceae; Ferroplasma;
TRINITY_DN1585_c0_g1_i1		0	34.39	0
TRINITY_DN1585_c0_g2_i1	MALK	4056.76	4124.77	261388	cellular organisms; Archaea; Euryarchaeota; Thermoplasmata; Thermoplasmatales; Ferroplasmaceae; Ferroplasma; environmental samples; Ferroplasma sp. Type II;
TRINITY_DN1585_c0_g2_i2		23.94	493.13	46631	cellular organisms; Archaea; Euryarchaeota; Thermoplasmata; Thermoplasmatales; Picrophilaceae; Picrophilus;
TRINITY_DN1585_c0_g2_i3	MALK	0.9	25.92	261388	cellular organisms; Archaea; Euryarchaeota; Thermoplasmata; Thermoplasmatales; Ferroplasmaceae; Ferroplasma; environmental samples; Ferroplasma sp. Type II;
TRINITY_DN1585_c0_g2_i4	MALK	11.94	159.09	261388	cellular organisms; Archaea; Euryarchaeota; Thermoplasmata; Thermoplasmatales; Ferroplasmaceae; Ferroplasma; environmental samples; Ferroplasma sp. Type II;
TRINITY_DN1586_c0_g1_i1	Y1530	0	4.8	97393	cellular organisms; Archaea; Euryarchaeota; Thermoplasmata; Thermoplasmatales; Ferroplasmaceae; Ferroplasma; Ferroplasma acidarmanus;
TRINITY_DN1586_c0_g1_i2	Y1530	1.01	19.38	74968	cellular organisms; Archaea; Euryarchaeota; Thermoplasmata; Thermoplasmatales; Ferroplasmaceae; Ferroplasma;
TRINITY_DN1586_c0_g1_i3	METK	621.33	439.02	74968	cellular organisms; Archaea; Euryarchaeota; Thermoplasmata; Thermoplasmatales; Ferroplasmaceae; Ferroplasma;
TRINITY_DN1586_c0_g2_i1	PAC	0	13.42	97393	cellular organisms; Archaea; Euryarchaeota; Thermoplasmata; Thermoplasmatales; Ferroplasmaceae; Ferroplasma; Ferroplasma acidarmanus;
TRINITY_DN1586_c0_g3_i1		82.66	383.57	74968	cellular organisms; Archaea; Euryarchaeota; Thermoplasmata; Thermoplasmatales; Ferroplasmaceae; Ferroplasma;
TRINITY_DN1587_c0_g1_i1	DADD	678.49	460.58	74969	cellular organisms; Archaea; Euryarchaeota; Thermoplasmata; Thermoplasmatales; Ferroplasmaceae; Ferroplasma; Ferroplasma acidiphilum;
TRINITY_DN1587_c0_g1_i2	ARCS	0	29.39	74969	cellular organisms; Archaea; Euryarchaeota; Thermoplasmata; Thermoplasmatales; Ferroplasmaceae; Ferroplasma; Ferroplasma acidiphilum;
TRINITY_DN1587_c0_g2_i1		0	25.18	0
TRINITY_DN1588_c0_g1_i1	PUR5	10756.9	8074.54	74968	cellular organisms; Archaea; Euryarchaeota; Thermoplasmata; Thermoplasmatales; Ferroplasmaceae; Ferroplasma;
TRINITY_DN1588_c0_g1_i2	PUR5	254.78	611.12	74969	cellular organisms; Archaea; Euryarchaeota; Thermoplasmata; Thermoplasmatales; Ferroplasmaceae; Ferroplasma; Ferroplasma acidiphilum;
TRINITY_DN1588_c0_g1_i3	PUR5	601.67	5.05	74968	cellular organisms; Archaea; Euryarchaeota; Thermoplasmata; Thermoplasmatales; Ferroplasmaceae; Ferroplasma;
TRINITY_DN1588_c0_g1_i4	PUR5	19.28	151.34	74968	cellular organisms; Archaea; Euryarchaeota; Thermoplasmata; Thermoplasmatales; Ferroplasmaceae; Ferroplasma;
TRINITY_DN1589_c0_g1_i1		0	0	131567	cellular organisms;
TRINITY_DN1589_c0_g2_i1		0	0	1352	cellular organisms; Bacteria; Terrabacteria group; Firmicutes; Bacilli; Lactobacillales; Enterococcaceae; Enterococcus; Enterococcus faecium;
TRINITY_DN1589_c0_g3_i1	SAHH	61.7	173.31	2301	cellular organisms; Archaea; Euryarchaeota; Thermoplasmata; Thermoplasmatales;
TRINITY_DN1589_c0_g4_i1	SAHH	425.66	309.68	74968	cellular organisms; Archaea; Euryarchaeota; Thermoplasmata; Thermoplasmatales; Ferroplasmaceae; Ferroplasma;
TRINITY_DN1589_c0_g4_i2	APGM	0	2.29	97393	cellular organisms; Archaea; Euryarchaeota; Thermoplasmata; Thermoplasmatales; Ferroplasmaceae; Ferroplasma; Ferroplasma acidarmanus;
TRINITY_DN1589_c0_g4_i3	APGM	38.29	32.11	74969	cellular organisms; Archaea; Euryarchaeota; Thermoplasmata; Thermoplasmatales; Ferroplasmaceae; Ferroplasma; Ferroplasma acidiphilum;
TRINITY_DN159_c0_g1_i1	PPDK1	19.11	7.14	2301	cellular organisms; Archaea; Euryarchaeota; Thermoplasmata; Thermoplasmatales;
TRINITY_DN159_c0_g2_i1	PPDK1	0	93.3	2301	cellular organisms; Archaea; Euryarchaeota; Thermoplasmata; Thermoplasmatales;
TRINITY_DN1590_c0_g1_i1		29.9	84.05	637389	cellular organisms; Bacteria; Proteobacteria; Acidithiobacillia; Acidithiobacillales; Acidithiobacillaceae; Acidithiobacillus; Acidithiobacillus caldus; Acidithiobacillus caldus ATCC 51756;
TRINITY_DN1590_c0_g2_i1		5.73	38.05	33059	cellular organisms; Bacteria; Proteobacteria; Acidithiobacillia; Acidithiobacillales; Acidithiobacillaceae; Acidithiobacillus; Acidithiobacillus caldus;
TRINITY_DN1590_c0_g3_i1	YTHA	824.64	444.46	97393	cellular organisms; Archaea; Euryarchaeota; Thermoplasmata; Thermoplasmatales; Ferroplasmaceae; Ferroplasma; Ferroplasma acidarmanus;
TRINITY_DN1590_c0_g3_i2	YTHA	19.82	170.7	74969	cellular organisms; Archaea; Euryarchaeota; Thermoplasmata; Thermoplasmatales; Ferroplasmaceae; Ferroplasma; Ferroplasma acidiphilum;
TRINITY_DN1590_c0_g3_i3		9412.28	5085.44	74968	cellular organisms; Archaea; Euryarchaeota; Thermoplasmata; Thermoplasmatales; Ferroplasmaceae; Ferroplasma;
TRINITY_DN1590_c0_g3_i4	YTHA	0	0	74969	cellular organisms; Archaea; Euryarchaeota; Thermoplasmata; Thermoplasmatales; Ferroplasmaceae; Ferroplasma; Ferroplasma acidiphilum;
TRINITY_DN1590_c0_g3_i5		99.2	928.58	74968	cellular organisms; Archaea; Euryarchaeota; Thermoplasmata; Thermoplasmatales; Ferroplasmaceae; Ferroplasma;
TRINITY_DN1590_c0_g3_i6	YTHA	340.54	139.92	97393	cellular organisms; Archaea; Euryarchaeota; Thermoplasmata; Thermoplasmatales; Ferroplasmaceae; Ferroplasma; Ferroplasma acidarmanus;
TRINITY_DN1590_c0_g3_i7	YTHA	3.51	61.13	74968	cellular organisms; Archaea; Euryarchaeota; Thermoplasmata; Thermoplasmatales; Ferroplasmaceae; Ferroplasma;
TRINITY_DN1590_c0_g3_i8	YTHA	18.98	59.75	97393	cellular organisms; Archaea; Euryarchaeota; Thermoplasmata; Thermoplasmatales; Ferroplasmaceae; Ferroplasma; Ferroplasma acidarmanus;
TRINITY_DN1590_c0_g4_i1		21.99	7.17	33059	cellular organisms; Bacteria; Proteobacteria; Acidithiobacillia; Acidithiobacillales; Acidithiobacillaceae; Acidithiobacillus; Acidithiobacillus caldus;
TRINITY_DN1591_c0_g1_i1	AAAT	0	0	74968	cellular organisms; Archaea; Euryarchaeota; Thermoplasmata; Thermoplasmatales; Ferroplasmaceae; Ferroplasma;
TRINITY_DN1591_c0_g1_i2	AAAT	257.75	131.61	74969	cellular organisms; Archaea; Euryarchaeota; Thermoplasmata; Thermoplasmatales; Ferroplasmaceae; Ferroplasma; Ferroplasma acidiphilum;
TRINITY_DN1591_c0_g1_i3		0	2.28	74969	cellular organisms; Archaea; Euryarchaeota; Thermoplasmata; Thermoplasmatales; Ferroplasmaceae; Ferroplasma; Ferroplasma acidiphilum;
TRINITY_DN1591_c0_g1_i4	AAAT	153.42	155.72	74969	cellular organisms; Archaea; Euryarchaeota; Thermoplasmata; Thermoplasmatales; Ferroplasmaceae; Ferroplasma; Ferroplasma acidiphilum;
TRINITY_DN1591_c0_g1_i5	AAAT	9.92	23.41	74968	cellular organisms; Archaea; Euryarchaeota; Thermoplasmata; Thermoplasmatales; Ferroplasmaceae; Ferroplasma;
TRINITY_DN1592_c0_g1_i1	FENR	489.18	468	74968	cellular organisms; Archaea; Euryarchaeota; Thermoplasmata; Thermoplasmatales; Ferroplasmaceae; Ferroplasma;
TRINITY_DN1592_c0_g1_i2	FENR	4.88	46.62	74968	cellular organisms; Archaea; Euryarchaeota; Thermoplasmata; Thermoplasmatales; Ferroplasmaceae; Ferroplasma;
TRINITY_DN1593_c0_g1_i1	KORB	33.76	207.55	74969	cellular organisms; Archaea; Euryarchaeota; Thermoplasmata; Thermoplasmatales; Ferroplasmaceae; Ferroplasma; Ferroplasma acidiphilum;
TRINITY_DN1593_c0_g1_i2	KORB	3661.3	2368.97	74968	cellular organisms; Archaea; Euryarchaeota; Thermoplasmata; Thermoplasmatales; Ferroplasmaceae; Ferroplasma;
TRINITY_DN1593_c0_g1_i3	KORB	21.99	17.5	74968	cellular organisms; Archaea; Euryarchaeota; Thermoplasmata; Thermoplasmatales; Ferroplasmaceae; Ferroplasma;
TRINITY_DN1594_c0_g1_i1	YKNV	0	9.63	74968	cellular organisms; Archaea; Euryarchaeota; Thermoplasmata; Thermoplasmatales; Ferroplasmaceae; Ferroplasma;
TRINITY_DN1594_c0_g1_i2	YKNV	118.82	89.18	74968	cellular organisms; Archaea; Euryarchaeota; Thermoplasmata; Thermoplasmatales; Ferroplasmaceae; Ferroplasma;
TRINITY_DN1594_c0_g1_i3	YFIB	0	22.55	74968	cellular organisms; Archaea; Euryarchaeota; Thermoplasmata; Thermoplasmatales; Ferroplasmaceae; Ferroplasma;
TRINITY_DN1594_c0_g1_i4	Y1303	5.58	11.87	74968	cellular organisms; Archaea; Euryarchaeota; Thermoplasmata; Thermoplasmatales; Ferroplasmaceae; Ferroplasma;
TRINITY_DN1594_c0_g1_i5	YKNV	9.54	25.34	74968	cellular organisms; Archaea; Euryarchaeota; Thermoplasmata; Thermoplasmatales; Ferroplasmaceae; Ferroplasma;
TRINITY_DN1594_c0_g2_i1		0	14.18	74968	cellular organisms; Archaea; Euryarchaeota; Thermoplasmata; Thermoplasmatales; Ferroplasmaceae; Ferroplasma;
TRINITY_DN1595_c0_g1_i1		0	15.05	74968	cellular organisms; Archaea; Euryarchaeota; Thermoplasmata; Thermoplasmatales; Ferroplasmaceae; Ferroplasma;
TRINITY_DN1595_c0_g2_i1	ACTH	1074.44	1357.92	74968	cellular organisms; Archaea; Euryarchaeota; Thermoplasmata; Thermoplasmatales; Ferroplasmaceae; Ferroplasma;
TRINITY_DN1596_c0_g1_i1		49.47	195.18	0
TRINITY_DN1596_c0_g2_i1		574.31	638.89	97393	cellular organisms; Archaea; Euryarchaeota; Thermoplasmata; Thermoplasmatales; Ferroplasmaceae; Ferroplasma; Ferroplasma acidarmanus;
TRINITY_DN1596_c0_g2_i2	FABG	654.89	437.74	97393	cellular organisms; Archaea; Euryarchaeota; Thermoplasmata; Thermoplasmatales; Ferroplasmaceae; Ferroplasma; Ferroplasma acidarmanus;
TRINITY_DN1596_c0_g2_i3		264.31	249.11	97393	cellular organisms; Archaea; Euryarchaeota; Thermoplasmata; Thermoplasmatales; Ferroplasmaceae; Ferroplasma; Ferroplasma acidarmanus;
TRINITY_DN1596_c0_g3_i1		54.48	0	0
TRINITY_DN1597_c0_g1_i1	FEN	385.18	176.38	97393	cellular organisms; Archaea; Euryarchaeota; Thermoplasmata; Thermoplasmatales; Ferroplasmaceae; Ferroplasma; Ferroplasma acidarmanus;
TRINITY_DN1598_c0_g1_i1	YAY3	241.07	169.22	74968	cellular organisms; Archaea; Euryarchaeota; Thermoplasmata; Thermoplasmatales; Ferroplasmaceae; Ferroplasma;
TRINITY_DN1598_c0_g1_i2	YAY3	3.09	12.84	74968	cellular organisms; Archaea; Euryarchaeota; Thermoplasmata; Thermoplasmatales; Ferroplasmaceae; Ferroplasma;
TRINITY_DN1599_c0_g1_i1	CPXM	9.61	65.97	74969	cellular organisms; Archaea; Euryarchaeota; Thermoplasmata; Thermoplasmatales; Ferroplasmaceae; Ferroplasma; Ferroplasma acidiphilum;
TRINITY_DN1599_c0_g1_i2	CPXM	20.41	43.46	97393	cellular organisms; Archaea; Euryarchaeota; Thermoplasmata; Thermoplasmatales; Ferroplasmaceae; Ferroplasma; Ferroplasma acidarmanus;
TRINITY_DN1599_c0_g1_i3	THRC	214.05	138.01	74969	cellular organisms; Archaea; Euryarchaeota; Thermoplasmata; Thermoplasmatales; Ferroplasmaceae; Ferroplasma; Ferroplasma acidiphilum;
TRINITY_DN1599_c0_g1_i4	Y457	0	20.69	97393	cellular organisms; Archaea; Euryarchaeota; Thermoplasmata; Thermoplasmatales; Ferroplasmaceae; Ferroplasma; Ferroplasma acidarmanus;
TRINITY_DN1599_c0_g1_i5	YJIB	7.02	12.18	97393	cellular organisms; Archaea; Euryarchaeota; Thermoplasmata; Thermoplasmatales; Ferroplasmaceae; Ferroplasma; Ferroplasma acidarmanus;
TRINITY_DN16_c0_g1_i1		4.35	34.8	50339	cellular organisms; Archaea; Euryarchaeota; Thermoplasmata; Thermoplasmatales; Thermoplasmataceae; Thermoplasma; Thermoplasma volcanium;
TRINITY_DN16_c0_g2_i1		0	16.99	131567	cellular organisms;
TRINITY_DN160_c0_g1_i1	Y38K	4.86	40.28	2301	cellular organisms; Archaea; Euryarchaeota; Thermoplasmata; Thermoplasmatales;
TRINITY_DN160_c0_g2_i1	ACSA	266.12	836.73	2301	cellular organisms; Archaea; Euryarchaeota; Thermoplasmata; Thermoplasmatales;
TRINITY_DN160_c0_g3_i1	DAPB	5.56	5.94	2301	cellular organisms; Archaea; Euryarchaeota; Thermoplasmata; Thermoplasmatales;
TRINITY_DN1600_c0_g1_i1	LYSX	80.62	53.66	74968	cellular organisms; Archaea; Euryarchaeota; Thermoplasmata; Thermoplasmatales; Ferroplasmaceae; Ferroplasma;
TRINITY_DN1600_c0_g1_i2	HPCD	2486.93	1781.41	97393	cellular organisms; Archaea; Euryarchaeota; Thermoplasmata; Thermoplasmatales; Ferroplasmaceae; Ferroplasma; Ferroplasma acidarmanus;
TRINITY_DN1601_c0_g1_i1	HEM1	3512.39	2200.44	74969	cellular organisms; Archaea; Euryarchaeota; Thermoplasmata; Thermoplasmatales; Ferroplasmaceae; Ferroplasma; Ferroplasma acidiphilum;
TRINITY_DN1601_c0_g1_i2	HEM1	181.66	545.65	74969	cellular organisms; Archaea; Euryarchaeota; Thermoplasmata; Thermoplasmatales; Ferroplasmaceae; Ferroplasma; Ferroplasma acidiphilum;
TRINITY_DN1601_c0_g1_i3	HEM1	3321.73	2389.52	74969	cellular organisms; Archaea; Euryarchaeota; Thermoplasmata; Thermoplasmatales; Ferroplasmaceae; Ferroplasma; Ferroplasma acidiphilum;
TRINITY_DN1601_c0_g1_i4		0	8.03	97393	cellular organisms; Archaea; Euryarchaeota; Thermoplasmata; Thermoplasmatales; Ferroplasmaceae; Ferroplasma; Ferroplasma acidarmanus;
TRINITY_DN1601_c0_g1_i5	HEM1	0	18.29	74969	cellular organisms; Archaea; Euryarchaeota; Thermoplasmata; Thermoplasmatales; Ferroplasmaceae; Ferroplasma; Ferroplasma acidiphilum;
TRINITY_DN1601_c0_g1_i6		763.37	6.26	97393	cellular organisms; Archaea; Euryarchaeota; Thermoplasmata; Thermoplasmatales; Ferroplasmaceae; Ferroplasma; Ferroplasma acidarmanus;
TRINITY_DN1601_c0_g1_i7		15.07	352.1	74969	cellular organisms; Archaea; Euryarchaeota; Thermoplasmata; Thermoplasmatales; Ferroplasmaceae; Ferroplasma; Ferroplasma acidiphilum;
TRINITY_DN1601_c0_g2_i1		64.62	8.17	97393	cellular organisms; Archaea; Euryarchaeota; Thermoplasmata; Thermoplasmatales; Ferroplasmaceae; Ferroplasma; Ferroplasma acidarmanus;
TRINITY_DN1601_c0_g2_i2		69.78	699.23	74969	cellular organisms; Archaea; Euryarchaeota; Thermoplasmata; Thermoplasmatales; Ferroplasmaceae; Ferroplasma; Ferroplasma acidiphilum;
TRINITY_DN1602_c0_g1_i1	GSA	58.22	96.69	74968	cellular organisms; Archaea; Euryarchaeota; Thermoplasmata; Thermoplasmatales; Ferroplasmaceae; Ferroplasma;
TRINITY_DN1602_c0_g1_i2	GSA	468.61	229.79	74969	cellular organisms; Archaea; Euryarchaeota; Thermoplasmata; Thermoplasmatales; Ferroplasmaceae; Ferroplasma; Ferroplasma acidiphilum;
TRINITY_DN1602_c0_g1_i3	Y443	6.26	0	74968	cellular organisms; Archaea; Euryarchaeota; Thermoplasmata; Thermoplasmatales; Ferroplasmaceae; Ferroplasma;
TRINITY_DN1602_c0_g1_i4	IF1A	96.5	105.87	74968	cellular organisms; Archaea; Euryarchaeota; Thermoplasmata; Thermoplasmatales; Ferroplasmaceae; Ferroplasma;
TRINITY_DN1603_c0_g1_i1	MOAA	1092.3	357.42	74968	cellular organisms; Archaea; Euryarchaeota; Thermoplasmata; Thermoplasmatales; Ferroplasmaceae; Ferroplasma;
TRINITY_DN1603_c0_g1_i2	MOAA	27.64	179.41	74968	cellular organisms; Archaea; Euryarchaeota; Thermoplasmata; Thermoplasmatales; Ferroplasmaceae; Ferroplasma;
TRINITY_DN1603_c0_g1_i3	MOAA	6.65	48.89	74969	cellular organisms; Archaea; Euryarchaeota; Thermoplasmata; Thermoplasmatales; Ferroplasmaceae; Ferroplasma; Ferroplasma acidiphilum;
TRINITY_DN1603_c0_g1_i4	MOAA	35.71	75.26	74968	cellular organisms; Archaea; Euryarchaeota; Thermoplasmata; Thermoplasmatales; Ferroplasmaceae; Ferroplasma;
TRINITY_DN1604_c0_g1_i1		0	15.55	74968	cellular organisms; Archaea; Euryarchaeota; Thermoplasmata; Thermoplasmatales; Ferroplasmaceae; Ferroplasma;
TRINITY_DN1604_c0_g2_i1	SYP	0	6.58	74969	cellular organisms; Archaea; Euryarchaeota; Thermoplasmata; Thermoplasmatales; Ferroplasmaceae; Ferroplasma; Ferroplasma acidiphilum;
TRINITY_DN1604_c0_g2_i2	SYP	0	19.85	74968	cellular organisms; Archaea; Euryarchaeota; Thermoplasmata; Thermoplasmatales; Ferroplasmaceae; Ferroplasma;
TRINITY_DN1604_c0_g2_i3	SYP	119.81	75.13	74969	cellular organisms; Archaea; Euryarchaeota; Thermoplasmata; Thermoplasmatales; Ferroplasmaceae; Ferroplasma; Ferroplasma acidiphilum;
TRINITY_DN1604_c0_g2_i4	SYP	2.39	42.12	97393	cellular organisms; Archaea; Euryarchaeota; Thermoplasmata; Thermoplasmatales; Ferroplasmaceae; Ferroplasma; Ferroplasma acidarmanus;
TRINITY_DN1604_c0_g2_i5	SYP	0	5.6	74969	cellular organisms; Archaea; Euryarchaeota; Thermoplasmata; Thermoplasmatales; Ferroplasmaceae; Ferroplasma; Ferroplasma acidiphilum;
TRINITY_DN1604_c0_g2_i6	SYP	0	23	74969	cellular organisms; Archaea; Euryarchaeota; Thermoplasmata; Thermoplasmatales; Ferroplasmaceae; Ferroplasma; Ferroplasma acidiphilum;
TRINITY_DN1604_c0_g2_i7	SYP	5.42	0	97393	cellular organisms; Archaea; Euryarchaeota; Thermoplasmata; Thermoplasmatales; Ferroplasmaceae; Ferroplasma; Ferroplasma acidarmanus;
TRINITY_DN1605_c0_g1_i1	SUCHY	13.83	50.64	74969	cellular organisms; Archaea; Euryarchaeota; Thermoplasmata; Thermoplasmatales; Ferroplasmaceae; Ferroplasma; Ferroplasma acidiphilum;
TRINITY_DN1605_c0_g1_i2	ACOCT	10.37	27.06	74969	cellular organisms; Archaea; Euryarchaeota; Thermoplasmata; Thermoplasmatales; Ferroplasmaceae; Ferroplasma; Ferroplasma acidiphilum;
TRINITY_DN1605_c0_g1_i3	SUCHY	193.16	84.42	74969	cellular organisms; Archaea; Euryarchaeota; Thermoplasmata; Thermoplasmatales; Ferroplasmaceae; Ferroplasma; Ferroplasma acidiphilum;
TRINITY_DN1606_c0_g1_i1	GYRA	0	0.79	74968	cellular organisms; Archaea; Euryarchaeota; Thermoplasmata; Thermoplasmatales; Ferroplasmaceae; Ferroplasma;
TRINITY_DN1606_c0_g1_i2	KYNB	15.48	53.77	97393	cellular organisms; Archaea; Euryarchaeota; Thermoplasmata; Thermoplasmatales; Ferroplasmaceae; Ferroplasma; Ferroplasma acidarmanus;
TRINITY_DN1606_c0_g1_i3	GYRB	0	15.92	74968	cellular organisms; Archaea; Euryarchaeota; Thermoplasmata; Thermoplasmatales; Ferroplasmaceae; Ferroplasma;
TRINITY_DN1606_c0_g1_i4	GYRA	1.71	10.96	74968	cellular organisms; Archaea; Euryarchaeota; Thermoplasmata; Thermoplasmatales; Ferroplasmaceae; Ferroplasma;
TRINITY_DN1606_c0_g1_i5	GYRB	529.31	302.36	74968	cellular organisms; Archaea; Euryarchaeota; Thermoplasmata; Thermoplasmatales; Ferroplasmaceae; Ferroplasma;
TRINITY_DN1606_c0_g1_i6	GYRA	207.39	106.21	74968	cellular organisms; Archaea; Euryarchaeota; Thermoplasmata; Thermoplasmatales; Ferroplasmaceae; Ferroplasma;
TRINITY_DN1606_c0_g1_i7	KYNB	0	0	97393	cellular organisms; Archaea; Euryarchaeota; Thermoplasmata; Thermoplasmatales; Ferroplasmaceae; Ferroplasma; Ferroplasma acidarmanus;
TRINITY_DN1607_c0_g1_i1	ACSA	20.36	10.19	74968	cellular organisms; Archaea; Euryarchaeota; Thermoplasmata; Thermoplasmatales; Ferroplasmaceae; Ferroplasma;
TRINITY_DN1607_c0_g2_i1	ACSA	0	14.8	74968	cellular organisms; Archaea; Euryarchaeota; Thermoplasmata; Thermoplasmatales; Ferroplasmaceae; Ferroplasma;
TRINITY_DN1607_c0_g2_i2	ACSA	0	0	74968	cellular organisms; Archaea; Euryarchaeota; Thermoplasmata; Thermoplasmatales; Ferroplasmaceae; Ferroplasma;
TRINITY_DN1607_c0_g2_i3	ACSA	0	22.87	74968	cellular organisms; Archaea; Euryarchaeota; Thermoplasmata; Thermoplasmatales; Ferroplasmaceae; Ferroplasma;
TRINITY_DN1607_c0_g2_i4	KCAB2	16.22	60.33	97393	cellular organisms; Archaea; Euryarchaeota; Thermoplasmata; Thermoplasmatales; Ferroplasmaceae; Ferroplasma; Ferroplasma acidarmanus;
TRINITY_DN1607_c0_g2_i5	YAY3	0	6.2	74969	cellular organisms; Archaea; Euryarchaeota; Thermoplasmata; Thermoplasmatales; Ferroplasmaceae; Ferroplasma; Ferroplasma acidiphilum;
TRINITY_DN1607_c0_g2_i6	ACSA	1294.63	753.54	74968	cellular organisms; Archaea; Euryarchaeota; Thermoplasmata; Thermoplasmatales; Ferroplasmaceae; Ferroplasma;
TRINITY_DN1607_c0_g2_i7	ACSA	9.64	69.41	74968	cellular organisms; Archaea; Euryarchaeota; Thermoplasmata; Thermoplasmatales; Ferroplasmaceae; Ferroplasma;
TRINITY_DN1607_c0_g2_i8	HPCAS	0	18.27	74968	cellular organisms; Archaea; Euryarchaeota; Thermoplasmata; Thermoplasmatales; Ferroplasmaceae; Ferroplasma;
TRINITY_DN1607_c0_g3_i1	ACSA	4603.13	3167.87	97393	cellular organisms; Archaea; Euryarchaeota; Thermoplasmata; Thermoplasmatales; Ferroplasmaceae; Ferroplasma; Ferroplasma acidarmanus;
TRINITY_DN1608_c0_g1_i1	RS7	873.56	692.73	74968	cellular organisms; Archaea; Euryarchaeota; Thermoplasmata; Thermoplasmatales; Ferroplasmaceae; Ferroplasma;
TRINITY_DN1608_c0_g1_i2	Y586	48.24	66.9	74968	cellular organisms; Archaea; Euryarchaeota; Thermoplasmata; Thermoplasmatales; Ferroplasmaceae; Ferroplasma;
TRINITY_DN1608_c0_g1_i3	RS7	226.23	220.62	74968	cellular organisms; Archaea; Euryarchaeota; Thermoplasmata; Thermoplasmatales; Ferroplasmaceae; Ferroplasma;
TRINITY_DN1608_c0_g2_i1	RS12	0	109.06	74968	cellular organisms; Archaea; Euryarchaeota; Thermoplasmata; Thermoplasmatales; Ferroplasmaceae; Ferroplasma;
TRINITY_DN1609_c0_g1_i1	ILVC	316.94	137.92	74969	cellular organisms; Archaea; Euryarchaeota; Thermoplasmata; Thermoplasmatales; Ferroplasmaceae; Ferroplasma; Ferroplasma acidiphilum;
TRINITY_DN1609_c0_g1_i2	ILVB	19.25	29.5	74969	cellular organisms; Archaea; Euryarchaeota; Thermoplasmata; Thermoplasmatales; Ferroplasmaceae; Ferroplasma; Ferroplasma acidiphilum;
TRINITY_DN1609_c0_g1_i3	PYRDB	0	0	97393	cellular organisms; Archaea; Euryarchaeota; Thermoplasmata; Thermoplasmatales; Ferroplasmaceae; Ferroplasma; Ferroplasma acidarmanus;
TRINITY_DN1609_c0_g1_i4	PYRDB	0	9.69	97393	cellular organisms; Archaea; Euryarchaeota; Thermoplasmata; Thermoplasmatales; Ferroplasmaceae; Ferroplasma; Ferroplasma acidarmanus;
TRINITY_DN1609_c0_g2_i1	PYRK	0	52.33	74968	cellular organisms; Archaea; Euryarchaeota; Thermoplasmata; Thermoplasmatales; Ferroplasmaceae; Ferroplasma;
TRINITY_DN161_c0_g1_i1		53.8	115.74	2301	cellular organisms; Archaea; Euryarchaeota; Thermoplasmata; Thermoplasmatales;
TRINITY_DN161_c0_g2_i1		0	0	2301	cellular organisms; Archaea; Euryarchaeota; Thermoplasmata; Thermoplasmatales;
TRINITY_DN1610_c0_g1_i1	MENC	1417.29	801.92	74968	cellular organisms; Archaea; Euryarchaeota; Thermoplasmata; Thermoplasmatales; Ferroplasmaceae; Ferroplasma;
TRINITY_DN1610_c0_g1_i2	MENC	1314.03	709.19	74968	cellular organisms; Archaea; Euryarchaeota; Thermoplasmata; Thermoplasmatales; Ferroplasmaceae; Ferroplasma;
TRINITY_DN1610_c0_g1_i3	MENC	1413.05	797.91	74968	cellular organisms; Archaea; Euryarchaeota; Thermoplasmata; Thermoplasmatales; Ferroplasmaceae; Ferroplasma;
TRINITY_DN1610_c0_g1_i4	MENC	12.2	103.26	74968	cellular organisms; Archaea; Euryarchaeota; Thermoplasmata; Thermoplasmatales; Ferroplasmaceae; Ferroplasma;
TRINITY_DN1610_c0_g1_i5	MENC	48.6	132.21	74968	cellular organisms; Archaea; Euryarchaeota; Thermoplasmata; Thermoplasmatales; Ferroplasmaceae; Ferroplasma;
TRINITY_DN1610_c0_g1_i6	MENC	29.29	0	74968	cellular organisms; Archaea; Euryarchaeota; Thermoplasmata; Thermoplasmatales; Ferroplasmaceae; Ferroplasma;
TRINITY_DN1610_c0_g2_i1	MENC	4.82	89.62	74968	cellular organisms; Archaea; Euryarchaeota; Thermoplasmata; Thermoplasmatales; Ferroplasmaceae; Ferroplasma;
TRINITY_DN1610_c0_g2_i2		0	21.8	74968	cellular organisms; Archaea; Euryarchaeota; Thermoplasmata; Thermoplasmatales; Ferroplasmaceae; Ferroplasma;
TRINITY_DN1610_c0_g2_i3	MENC	3.16	28.95	74968	cellular organisms; Archaea; Euryarchaeota; Thermoplasmata; Thermoplasmatales; Ferroplasmaceae; Ferroplasma;
TRINITY_DN1610_c0_g2_i4	CBPG	626.08	298.62	74968	cellular organisms; Archaea; Euryarchaeota; Thermoplasmata; Thermoplasmatales; Ferroplasmaceae; Ferroplasma;
TRINITY_DN1610_c0_g2_i5	MENC	1207.61	438.04	74968	cellular organisms; Archaea; Euryarchaeota; Thermoplasmata; Thermoplasmatales; Ferroplasmaceae; Ferroplasma;
TRINITY_DN1611_c0_g1_i1		0	0	1457711	cellular organisms; Archaea; Euryarchaeota; environmental samples; uncultured marine group II/III euryarchaeote AD1000_09_E08;
TRINITY_DN1611_c0_g2_i1		0	0	1457711	cellular organisms; Archaea; Euryarchaeota; environmental samples; uncultured marine group II/III euryarchaeote AD1000_09_E08;
TRINITY_DN1611_c1_g1_i1	LA2M	1.27	0	1673428	cellular organisms; Archaea; Euryarchaeota; Thermoplasmata; Thermoplasmatales; Cuniculiplasmataceae; Cuniculiplasma; Cuniculiplasma divulgatum;
TRINITY_DN1611_c1_g2_i1	ETFA	47.38	191.71	2301	cellular organisms; Archaea; Euryarchaeota; Thermoplasmata; Thermoplasmatales;
TRINITY_DN1611_c10_g1_i1		0	0	0
TRINITY_DN1611_c12_g1_i1		0	0	0
TRINITY_DN1611_c13_g1_i1		0	0	0
TRINITY_DN1611_c14_g1_i1		0	0	346	cellular organisms; Bacteria; Proteobacteria; Gammaproteobacteria; Xanthomonadales; Xanthomonadaceae; Xanthomonas; Xanthomonas citri group; Xanthomonas citri;
TRINITY_DN1611_c4_g1_i1	Y1312	397.32	1841.14	261391	cellular organisms; Archaea; Euryarchaeota; Thermoplasmata; Thermoplasmatales; unclassified Thermoplasmatales; unclassified Thermoplasmatales (miscellaneous); Thermoplasmatales archaeon Gpl;
TRINITY_DN1611_c5_g1_i1		0	22.97	0
TRINITY_DN1611_c5_g2_i1		17.38	0	2	cellular organisms; Bacteria;
TRINITY_DN1611_c5_g2_i2		0	0	1352	cellular organisms; Bacteria; Terrabacteria group; Firmicutes; Bacilli; Lactobacillales; Enterococcaceae; Enterococcus; Enterococcus faecium;
TRINITY_DN1611_c5_g2_i3		0	0	1352	cellular organisms; Bacteria; Terrabacteria group; Firmicutes; Bacilli; Lactobacillales; Enterococcaceae; Enterococcus; Enterococcus faecium;
TRINITY_DN1611_c5_g2_i4		0	0	1352	cellular organisms; Bacteria; Terrabacteria group; Firmicutes; Bacilli; Lactobacillales; Enterococcaceae; Enterococcus; Enterococcus faecium;
TRINITY_DN1611_c5_g2_i5		0	0	0
TRINITY_DN1611_c5_g2_i6		0	0	1352	cellular organisms; Bacteria; Terrabacteria group; Firmicutes; Bacilli; Lactobacillales; Enterococcaceae; Enterococcus; Enterococcus faecium;
TRINITY_DN1611_c5_g2_i7		0	0	1352	cellular organisms; Bacteria; Terrabacteria group; Firmicutes; Bacilli; Lactobacillales; Enterococcaceae; Enterococcus; Enterococcus faecium;
TRINITY_DN1611_c5_g2_i8		0	0	0
TRINITY_DN1611_c5_g2_i9	RPOB	40.66	0	2	cellular organisms; Bacteria;
TRINITY_DN1611_c6_g1_i1	DHG	9.01	24.44	1673428	cellular organisms; Archaea; Euryarchaeota; Thermoplasmata; Thermoplasmatales; Cuniculiplasmataceae; Cuniculiplasma; Cuniculiplasma divulgatum;
TRINITY_DN1611_c6_g10_i1		0	18.74	0
TRINITY_DN1611_c6_g11_i1		0	15.58	33059	cellular organisms; Bacteria; Proteobacteria; Acidithiobacillia; Acidithiobacillales; Acidithiobacillaceae; Acidithiobacillus; Acidithiobacillus caldus;
TRINITY_DN1611_c6_g12_i1	XERA	2.63	39.36	340016	Viruses; environmental samples; uncultured virus;
TRINITY_DN1611_c6_g2_i1	ARAT1	0	119.75	261391	cellular organisms; Archaea; Euryarchaeota; Thermoplasmata; Thermoplasmatales; unclassified Thermoplasmatales; unclassified Thermoplasmatales (miscellaneous); Thermoplasmatales archaeon Gpl;
TRINITY_DN1611_c6_g3_i1	DHG	111.07	201.45	1673428	cellular organisms; Archaea; Euryarchaeota; Thermoplasmata; Thermoplasmatales; Cuniculiplasmataceae; Cuniculiplasma; Cuniculiplasma divulgatum;
TRINITY_DN1611_c6_g4_i1	IOJAP	145.09	38.42	33059	cellular organisms; Bacteria; Proteobacteria; Acidithiobacillia; Acidithiobacillales; Acidithiobacillaceae; Acidithiobacillus; Acidithiobacillus caldus;
TRINITY_DN1611_c6_g5_i1		0	0	2	cellular organisms; Bacteria;
TRINITY_DN1611_c6_g6_i1	ARAT1	0	0	261391	cellular organisms; Archaea; Euryarchaeota; Thermoplasmata; Thermoplasmatales; unclassified Thermoplasmatales; unclassified Thermoplasmatales (miscellaneous); Thermoplasmatales archaeon Gpl;
TRINITY_DN1611_c6_g6_i10		0	0	74968	cellular organisms; Archaea; Euryarchaeota; Thermoplasmata; Thermoplasmatales; Ferroplasmaceae; Ferroplasma;
TRINITY_DN1611_c6_g6_i11		197.56	0	0
TRINITY_DN1611_c6_g6_i12	Y751	2.96	27.68	261388	cellular organisms; Archaea; Euryarchaeota; Thermoplasmata; Thermoplasmatales; Ferroplasmaceae; Ferroplasma; environmental samples; Ferroplasma sp. Type II;
TRINITY_DN1611_c6_g6_i13	ARAT1	0	1.65	261391	cellular organisms; Archaea; Euryarchaeota; Thermoplasmata; Thermoplasmatales; unclassified Thermoplasmatales; unclassified Thermoplasmatales (miscellaneous); Thermoplasmatales archaeon Gpl;
TRINITY_DN1611_c6_g6_i14	ARAT1	36.24	0	261391	cellular organisms; Archaea; Euryarchaeota; Thermoplasmata; Thermoplasmatales; unclassified Thermoplasmatales; unclassified Thermoplasmatales (miscellaneous); Thermoplasmatales archaeon Gpl;
TRINITY_DN1611_c6_g6_i15		0	0	0
TRINITY_DN1611_c6_g6_i2		0	0	0
TRINITY_DN1611_c6_g6_i3		0	0	0
TRINITY_DN1611_c6_g6_i4		0	0	0
TRINITY_DN1611_c6_g6_i5	T200	2607.42	1729.37	261388	cellular organisms; Archaea; Euryarchaeota; Thermoplasmata; Thermoplasmatales; Ferroplasmaceae; Ferroplasma; environmental samples; Ferroplasma sp. Type II;
TRINITY_DN1611_c6_g6_i6		6.59	0	1385	cellular organisms; Bacteria; Terrabacteria group; Firmicutes; Bacilli; Bacillales;
TRINITY_DN1611_c6_g6_i7		0	0	1385	cellular organisms; Bacteria; Terrabacteria group; Firmicutes; Bacilli; Bacillales;
TRINITY_DN1611_c6_g6_i8		34.74	0	83769	cellular organisms; Bacteria; Proteobacteria; Gammaproteobacteria; Aeromonadales; Succinivibrionaceae; Succinimonas; Succinimonas amylolytica;
TRINITY_DN1611_c6_g6_i9		0	3.43	45067	cellular organisms; Bacteria; Proteobacteria; Gammaproteobacteria; Legionellales; Legionellaceae; Legionella; Legionella lansingensis;
TRINITY_DN1611_c6_g7_i1	T257	14.88	0	131567	cellular organisms;
TRINITY_DN1611_c6_g7_i2	T257	374.7	158.34	131567	cellular organisms;
TRINITY_DN1611_c6_g8_i1		100.07	0	2	cellular organisms; Bacteria;
TRINITY_DN1611_c6_g8_i2		0	0	2	cellular organisms; Bacteria;
TRINITY_DN1611_c6_g8_i3		0	0	667135	cellular organisms; Archaea; Euryarchaeota; Thermoplasmata; Thermoplasmatales; unclassified Thermoplasmatales; unclassified Thermoplasmatales (miscellaneous); Thermoplasmatales archaeon A-plasma;
TRINITY_DN1611_c6_g8_i4		0	0	0
TRINITY_DN1611_c6_g9_i1		0	0	1297572	cellular organisms; Bacteria; Terrabacteria group; Cyanobacteria/Melainabacteria group; Cyanobacteria; Synechococcales; Synechococcaceae; Cyanobium; Cyanobium sp. LEGE 06098;
TRINITY_DN1611_c7_g1_i1		0	0	2303	cellular organisms; Archaea; Euryarchaeota; Thermoplasmata; Thermoplasmatales; Thermoplasmataceae; Thermoplasma; Thermoplasma acidophilum;
TRINITY_DN1611_c8_g1_i1		0	0	131567	cellular organisms;
TRINITY_DN1611_c9_g1_i1		0	0	1833	cellular organisms; Bacteria; Terrabacteria group; Actinobacteria; Actinobacteria; Corynebacteriales; Nocardiaceae; Rhodococcus; Rhodococcus erythropolis;
TRINITY_DN1612_c0_g1_i1		17.28	0	74969	cellular organisms; Archaea; Euryarchaeota; Thermoplasmata; Thermoplasmatales; Ferroplasmaceae; Ferroplasma; Ferroplasma acidiphilum;
TRINITY_DN1612_c0_g1_i2	HISX	141.85	83.48	74969	cellular organisms; Archaea; Euryarchaeota; Thermoplasmata; Thermoplasmatales; Ferroplasmaceae; Ferroplasma; Ferroplasma acidiphilum;
TRINITY_DN1612_c0_g1_i3	DCE	4.23	51.02	74968	cellular organisms; Archaea; Euryarchaeota; Thermoplasmata; Thermoplasmatales; Ferroplasmaceae; Ferroplasma;
TRINITY_DN1612_c0_g1_i4	DCE4	28.53	57.16	74968	cellular organisms; Archaea; Euryarchaeota; Thermoplasmata; Thermoplasmatales; Ferroplasmaceae; Ferroplasma;
TRINITY_DN1612_c0_g2_i1	HIS5	0	0	74969	cellular organisms; Archaea; Euryarchaeota; Thermoplasmata; Thermoplasmatales; Ferroplasmaceae; Ferroplasma; Ferroplasma acidiphilum;
TRINITY_DN1613_c0_g1_i1	UVRD	31.46	50.61	74969	cellular organisms; Archaea; Euryarchaeota; Thermoplasmata; Thermoplasmatales; Ferroplasmaceae; Ferroplasma; Ferroplasma acidiphilum;
TRINITY_DN1613_c0_g1_i2	UVRD	146.37	131.5	74969	cellular organisms; Archaea; Euryarchaeota; Thermoplasmata; Thermoplasmatales; Ferroplasmaceae; Ferroplasma; Ferroplasma acidiphilum;
TRINITY_DN1613_c0_g1_i3		3.19	6.25	97393	cellular organisms; Archaea; Euryarchaeota; Thermoplasmata; Thermoplasmatales; Ferroplasmaceae; Ferroplasma; Ferroplasma acidarmanus;
TRINITY_DN1613_c0_g1_i4	UVRD	126.63	21.81	74969	cellular organisms; Archaea; Euryarchaeota; Thermoplasmata; Thermoplasmatales; Ferroplasmaceae; Ferroplasma; Ferroplasma acidiphilum;
TRINITY_DN1613_c0_g1_i5	UVRD	307.06	232.22	74969	cellular organisms; Archaea; Euryarchaeota; Thermoplasmata; Thermoplasmatales; Ferroplasmaceae; Ferroplasma; Ferroplasma acidiphilum;
TRINITY_DN1613_c0_g2_i1		1093.5	498.96	0
TRINITY_DN1614_c0_g1_i1	LCFB	318.39	192.12	74969	cellular organisms; Archaea; Euryarchaeota; Thermoplasmata; Thermoplasmatales; Ferroplasmaceae; Ferroplasma; Ferroplasma acidiphilum;
TRINITY_DN1614_c0_g2_i1		0	0	0
TRINITY_DN1614_c0_g2_i2		0	282.69	2	cellular organisms; Bacteria;
TRINITY_DN1614_c0_g3_i1		0	0	131567	cellular organisms;
TRINITY_DN1614_c0_g3_i2		0	0	0
TRINITY_DN1614_c0_g3_i3		91.83	0	0
TRINITY_DN1614_c0_g3_i4		0	0	74968	cellular organisms; Archaea; Euryarchaeota; Thermoplasmata; Thermoplasmatales; Ferroplasmaceae; Ferroplasma;
TRINITY_DN1614_c0_g3_i5		0	0	131567	cellular organisms;
TRINITY_DN1614_c0_g3_i6		0	0	980427	cellular organisms; Bacteria; Terrabacteria group; Deinococcus-Thermus; Deinococci; Deinococcales; Deinococcaceae; Deinococcus; Deinococcus wulumuqiensis;
TRINITY_DN1614_c0_g3_i7		0	0	74968	cellular organisms; Archaea; Euryarchaeota; Thermoplasmata; Thermoplasmatales; Ferroplasmaceae; Ferroplasma;
TRINITY_DN1614_c0_g4_i1	KDGA	862.52	609.72	74969	cellular organisms; Archaea; Euryarchaeota; Thermoplasmata; Thermoplasmatales; Ferroplasmaceae; Ferroplasma; Ferroplasma acidiphilum;
TRINITY_DN1614_c0_g4_i2	KDGA	5.46	31.93	97393	cellular organisms; Archaea; Euryarchaeota; Thermoplasmata; Thermoplasmatales; Ferroplasmaceae; Ferroplasma; Ferroplasma acidarmanus;
TRINITY_DN1614_c0_g4_i3	KDGA	6.13	24.1	74969	cellular organisms; Archaea; Euryarchaeota; Thermoplasmata; Thermoplasmatales; Ferroplasmaceae; Ferroplasma; Ferroplasma acidiphilum;
TRINITY_DN1614_c0_g5_i1	SSRP	0	16.85	179	cellular organisms; Bacteria; Nitrospirae; Nitrospira; Nitrospirales; Nitrospiraceae; Leptospirillum;
TRINITY_DN1614_c0_g6_i1		0	24.81	74969	cellular organisms; Archaea; Euryarchaeota; Thermoplasmata; Thermoplasmatales; Ferroplasmaceae; Ferroplasma; Ferroplasma acidiphilum;
TRINITY_DN1615_c0_g1_i1	HYDA	370.83	222.65	74969	cellular organisms; Archaea; Euryarchaeota; Thermoplasmata; Thermoplasmatales; Ferroplasmaceae; Ferroplasma; Ferroplasma acidiphilum;
TRINITY_DN1615_c0_g1_i2		0	8.51	74968	cellular organisms; Archaea; Euryarchaeota; Thermoplasmata; Thermoplasmatales; Ferroplasmaceae; Ferroplasma;
TRINITY_DN1615_c0_g1_i3		0	26.97	74968	cellular organisms; Archaea; Euryarchaeota; Thermoplasmata; Thermoplasmatales; Ferroplasmaceae; Ferroplasma;
TRINITY_DN1615_c0_g2_i1		0	11.49	74968	cellular organisms; Archaea; Euryarchaeota; Thermoplasmata; Thermoplasmatales; Ferroplasmaceae; Ferroplasma;
TRINITY_DN1616_c0_g1_i1	SYL	9468.91	7314.74	74968	cellular organisms; Archaea; Euryarchaeota; Thermoplasmata; Thermoplasmatales; Ferroplasmaceae; Ferroplasma;
TRINITY_DN1616_c0_g1_i2	PDAD	4.06	28	74968	cellular organisms; Archaea; Euryarchaeota; Thermoplasmata; Thermoplasmatales; Ferroplasmaceae; Ferroplasma;
TRINITY_DN1616_c0_g1_i3	SYL	5.16	17.31	74968	cellular organisms; Archaea; Euryarchaeota; Thermoplasmata; Thermoplasmatales; Ferroplasmaceae; Ferroplasma;
TRINITY_DN1617_c0_g1_i1		32.53	3.52	74968	cellular organisms; Archaea; Euryarchaeota; Thermoplasmata; Thermoplasmatales; Ferroplasmaceae; Ferroplasma;
TRINITY_DN1617_c0_g2_i1		23.26	48.63	74968	cellular organisms; Archaea; Euryarchaeota; Thermoplasmata; Thermoplasmatales; Ferroplasmaceae; Ferroplasma;
TRINITY_DN1617_c0_g2_i2	PCKG	684.36	460.9	74968	cellular organisms; Archaea; Euryarchaeota; Thermoplasmata; Thermoplasmatales; Ferroplasmaceae; Ferroplasma;
TRINITY_DN1618_c0_g1_i1		0	13.54	74969	cellular organisms; Archaea; Euryarchaeota; Thermoplasmata; Thermoplasmatales; Ferroplasmaceae; Ferroplasma; Ferroplasma acidiphilum;
TRINITY_DN1618_c0_g2_i1	NODI	22.73	0	74968	cellular organisms; Archaea; Euryarchaeota; Thermoplasmata; Thermoplasmatales; Ferroplasmaceae; Ferroplasma;
TRINITY_DN1618_c0_g2_i2	IF6	699.95	499.22	74969	cellular organisms; Archaea; Euryarchaeota; Thermoplasmata; Thermoplasmatales; Ferroplasmaceae; Ferroplasma; Ferroplasma acidiphilum;
TRINITY_DN1618_c0_g2_i3		0	17.53	97393	cellular organisms; Archaea; Euryarchaeota; Thermoplasmata; Thermoplasmatales; Ferroplasmaceae; Ferroplasma; Ferroplasma acidarmanus;
TRINITY_DN1618_c0_g2_i4		0	5.07	74968	cellular organisms; Archaea; Euryarchaeota; Thermoplasmata; Thermoplasmatales; Ferroplasmaceae; Ferroplasma;
TRINITY_DN1618_c0_g2_i5	IF6	7.1	112.74	74969	cellular organisms; Archaea; Euryarchaeota; Thermoplasmata; Thermoplasmatales; Ferroplasmaceae; Ferroplasma; Ferroplasma acidiphilum;
TRINITY_DN1618_c0_g2_i6	IF6	4.68	59.7	97393	cellular organisms; Archaea; Euryarchaeota; Thermoplasmata; Thermoplasmatales; Ferroplasmaceae; Ferroplasma; Ferroplasma acidarmanus;
TRINITY_DN1618_c0_g2_i7	NODI	0	39.46	74968	cellular organisms; Archaea; Euryarchaeota; Thermoplasmata; Thermoplasmatales; Ferroplasmaceae; Ferroplasma;
TRINITY_DN1619_c0_g1_i1	END4	180.04	130.86	74968	cellular organisms; Archaea; Euryarchaeota; Thermoplasmata; Thermoplasmatales; Ferroplasmaceae; Ferroplasma;
TRINITY_DN1619_c0_g1_i2	END4	4.9	59.29	74968	cellular organisms; Archaea; Euryarchaeota; Thermoplasmata; Thermoplasmatales; Ferroplasmaceae; Ferroplasma;
TRINITY_DN1619_c0_g1_i3	END4	403.75	142.02	74968	cellular organisms; Archaea; Euryarchaeota; Thermoplasmata; Thermoplasmatales; Ferroplasmaceae; Ferroplasma;
TRINITY_DN1619_c0_g1_i4	END4	31.84	142.18	74968	cellular organisms; Archaea; Euryarchaeota; Thermoplasmata; Thermoplasmatales; Ferroplasmaceae; Ferroplasma;
TRINITY_DN1619_c0_g2_i1		0	375.36	74969	cellular organisms; Archaea; Euryarchaeota; Thermoplasmata; Thermoplasmatales; Ferroplasmaceae; Ferroplasma; Ferroplasma acidiphilum;
TRINITY_DN1620_c0_g1_i1	IDI2	331.67	241.94	97393	cellular organisms; Archaea; Euryarchaeota; Thermoplasmata; Thermoplasmatales; Ferroplasmaceae; Ferroplasma; Ferroplasma acidarmanus;
TRINITY_DN1620_c0_g1_i2	Y530	0	22.02	74968	cellular organisms; Archaea; Euryarchaeota; Thermoplasmata; Thermoplasmatales; Ferroplasmaceae; Ferroplasma;
TRINITY_DN1620_c0_g1_i3	IDI2	2.38	27.42	74968	cellular organisms; Archaea; Euryarchaeota; Thermoplasmata; Thermoplasmatales; Ferroplasmaceae; Ferroplasma;
TRINITY_DN1620_c0_g1_i4	IDI2	6.25	76.13	74968	cellular organisms; Archaea; Euryarchaeota; Thermoplasmata; Thermoplasmatales; Ferroplasmaceae; Ferroplasma;
TRINITY_DN1621_c0_g1_i1	DTDA	697.52	392.66	74969	cellular organisms; Archaea; Euryarchaeota; Thermoplasmata; Thermoplasmatales; Ferroplasmaceae; Ferroplasma; Ferroplasma acidiphilum;
TRINITY_DN1621_c0_g2_i1	TSR3	0	0	74968	cellular organisms; Archaea; Euryarchaeota; Thermoplasmata; Thermoplasmatales; Ferroplasmaceae; Ferroplasma;
TRINITY_DN1622_c0_g1_i1	ACON	1446.53	888.16	74969	cellular organisms; Archaea; Euryarchaeota; Thermoplasmata; Thermoplasmatales; Ferroplasmaceae; Ferroplasma; Ferroplasma acidiphilum;
TRINITY_DN1622_c0_g1_i2	ACON	12.74	65.18	97393	cellular organisms; Archaea; Euryarchaeota; Thermoplasmata; Thermoplasmatales; Ferroplasmaceae; Ferroplasma; Ferroplasma acidarmanus;
TRINITY_DN1622_c0_g2_i1	ACNA	137.28	6.58	74969	cellular organisms; Archaea; Euryarchaeota; Thermoplasmata; Thermoplasmatales; Ferroplasmaceae; Ferroplasma; Ferroplasma acidiphilum;
TRINITY_DN1623_c1_g1_i1	CDHA	0	0	74968	cellular organisms; Archaea; Euryarchaeota; Thermoplasmata; Thermoplasmatales; Ferroplasmaceae; Ferroplasma;
TRINITY_DN1623_c1_g1_i2	XDHE	97.2	0	74968	cellular organisms; Archaea; Euryarchaeota; Thermoplasmata; Thermoplasmatales; Ferroplasmaceae; Ferroplasma;
TRINITY_DN1623_c1_g1_i3	DCMM	26.4	32.81	74969	cellular organisms; Archaea; Euryarchaeota; Thermoplasmata; Thermoplasmatales; Ferroplasmaceae; Ferroplasma; Ferroplasma acidiphilum;
TRINITY_DN1623_c1_g1_i4	SUA5	2427.72	1367.07	74969	cellular organisms; Archaea; Euryarchaeota; Thermoplasmata; Thermoplasmatales; Ferroplasmaceae; Ferroplasma; Ferroplasma acidiphilum;
TRINITY_DN1624_c0_g1_i1	PUR9	4.87	9.83	74969	cellular organisms; Archaea; Euryarchaeota; Thermoplasmata; Thermoplasmatales; Ferroplasmaceae; Ferroplasma; Ferroplasma acidiphilum;
TRINITY_DN1624_c0_g1_i2	TOP1	304.16	228.17	74969	cellular organisms; Archaea; Euryarchaeota; Thermoplasmata; Thermoplasmatales; Ferroplasmaceae; Ferroplasma; Ferroplasma acidiphilum;
TRINITY_DN1624_c0_g1_i3	PUR9	0	10.62	74969	cellular organisms; Archaea; Euryarchaeota; Thermoplasmata; Thermoplasmatales; Ferroplasmaceae; Ferroplasma; Ferroplasma acidiphilum;
TRINITY_DN1624_c0_g1_i4	TOP1	0	93.17	74969	cellular organisms; Archaea; Euryarchaeota; Thermoplasmata; Thermoplasmatales; Ferroplasmaceae; Ferroplasma; Ferroplasma acidiphilum;
TRINITY_DN1625_c0_g1_i1	DNAK	1124.83	681.33	74968	cellular organisms; Archaea; Euryarchaeota; Thermoplasmata; Thermoplasmatales; Ferroplasmaceae; Ferroplasma;
TRINITY_DN1625_c0_g1_i2	DNAK	13.56	33.06	74968	cellular organisms; Archaea; Euryarchaeota; Thermoplasmata; Thermoplasmatales; Ferroplasmaceae; Ferroplasma;
TRINITY_DN1625_c0_g1_i3	DNAK	3.15	40.18	74968	cellular organisms; Archaea; Euryarchaeota; Thermoplasmata; Thermoplasmatales; Ferroplasmaceae; Ferroplasma;
TRINITY_DN1625_c0_g2_i1	THIL	0	11.05	74968	cellular organisms; Archaea; Euryarchaeota; Thermoplasmata; Thermoplasmatales; Ferroplasmaceae; Ferroplasma;
TRINITY_DN1626_c0_g1_i1	YJGC	58.24	109.14	74968	cellular organisms; Archaea; Euryarchaeota; Thermoplasmata; Thermoplasmatales; Ferroplasmaceae; Ferroplasma;
TRINITY_DN1626_c0_g1_i2	FDHL	24.15	7.56	74968	cellular organisms; Archaea; Euryarchaeota; Thermoplasmata; Thermoplasmatales; Ferroplasmaceae; Ferroplasma;
TRINITY_DN1626_c0_g1_i3	YJGC	13.37	5.73	97393	cellular organisms; Archaea; Euryarchaeota; Thermoplasmata; Thermoplasmatales; Ferroplasmaceae; Ferroplasma; Ferroplasma acidarmanus;
TRINITY_DN1626_c0_g1_i4	YJGC	10.68	94.97	74968	cellular organisms; Archaea; Euryarchaeota; Thermoplasmata; Thermoplasmatales; Ferroplasmaceae; Ferroplasma;
TRINITY_DN1626_c0_g1_i5	YJGC	0	0	97393	cellular organisms; Archaea; Euryarchaeota; Thermoplasmata; Thermoplasmatales; Ferroplasmaceae; Ferroplasma; Ferroplasma acidarmanus;
TRINITY_DN1626_c0_g1_i6	YJGC	3113.28	1462.69	97393	cellular organisms; Archaea; Euryarchaeota; Thermoplasmata; Thermoplasmatales; Ferroplasmaceae; Ferroplasma; Ferroplasma acidarmanus;
TRINITY_DN1627_c0_g1_i1	LCFA	3789.65	2099.29	97393	cellular organisms; Archaea; Euryarchaeota; Thermoplasmata; Thermoplasmatales; Ferroplasmaceae; Ferroplasma; Ferroplasma acidarmanus;
TRINITY_DN1627_c0_g1_i2		0	7.04	74968	cellular organisms; Archaea; Euryarchaeota; Thermoplasmata; Thermoplasmatales; Ferroplasmaceae; Ferroplasma;
TRINITY_DN1627_c0_g1_i3	LCFA	2802.88	1419.25	97393	cellular organisms; Archaea; Euryarchaeota; Thermoplasmata; Thermoplasmatales; Ferroplasmaceae; Ferroplasma; Ferroplasma acidarmanus;
TRINITY_DN1627_c0_g1_i4	GRSB	119.68	15.55	74969	cellular organisms; Archaea; Euryarchaeota; Thermoplasmata; Thermoplasmatales; Ferroplasmaceae; Ferroplasma; Ferroplasma acidiphilum;
TRINITY_DN1627_c0_g1_i5	LCFA	83.03	95.08	74969	cellular organisms; Archaea; Euryarchaeota; Thermoplasmata; Thermoplasmatales; Ferroplasmaceae; Ferroplasma; Ferroplasma acidiphilum;
TRINITY_DN1627_c0_g1_i6		18.07	0	74968	cellular organisms; Archaea; Euryarchaeota; Thermoplasmata; Thermoplasmatales; Ferroplasmaceae; Ferroplasma;
TRINITY_DN1628_c0_g1_i1		0	16.24	74968	cellular organisms; Archaea; Euryarchaeota; Thermoplasmata; Thermoplasmatales; Ferroplasmaceae; Ferroplasma;
TRINITY_DN1628_c0_g1_i2	THSB	923.61	818.52	74968	cellular organisms; Archaea; Euryarchaeota; Thermoplasmata; Thermoplasmatales; Ferroplasmaceae; Ferroplasma;
TRINITY_DN1629_c0_g1_i1	YWOC	0	12.25	74969	cellular organisms; Archaea; Euryarchaeota; Thermoplasmata; Thermoplasmatales; Ferroplasmaceae; Ferroplasma; Ferroplasma acidiphilum;
TRINITY_DN1629_c0_g1_i2	SOJ	0	17.97	74968	cellular organisms; Archaea; Euryarchaeota; Thermoplasmata; Thermoplasmatales; Ferroplasmaceae; Ferroplasma;
TRINITY_DN1629_c0_g1_i3	Y1226	198.99	101.69	97393	cellular organisms; Archaea; Euryarchaeota; Thermoplasmata; Thermoplasmatales; Ferroplasmaceae; Ferroplasma; Ferroplasma acidarmanus;
TRINITY_DN1629_c0_g1_i4	Y1226	5.59	36.65	97393	cellular organisms; Archaea; Euryarchaeota; Thermoplasmata; Thermoplasmatales; Ferroplasmaceae; Ferroplasma; Ferroplasma acidarmanus;
TRINITY_DN163_c0_g1_i1	ENDOA	0	5.42	28034	cellular organisms; Bacteria; Terrabacteria group; Firmicutes; Clostridia; Clostridiales; Clostridiales incertae sedis; Clostridiales Family XVII. Incertae Sedis; Sulfobacillus; Sulfobacillus thermosulfidooxidans;
TRINITY_DN1630_c0_g1_i1	SYT	412.56	288.73	74969	cellular organisms; Archaea; Euryarchaeota; Thermoplasmata; Thermoplasmatales; Ferroplasmaceae; Ferroplasma; Ferroplasma acidiphilum;
TRINITY_DN1630_c0_g1_i2	Y557	2.24	37.57	74969	cellular organisms; Archaea; Euryarchaeota; Thermoplasmata; Thermoplasmatales; Ferroplasmaceae; Ferroplasma; Ferroplasma acidiphilum;
TRINITY_DN1631_c0_g1_i1		0	9.4	74969	cellular organisms; Archaea; Euryarchaeota; Thermoplasmata; Thermoplasmatales; Ferroplasmaceae; Ferroplasma; Ferroplasma acidiphilum;
TRINITY_DN1631_c0_g1_i2		446.64	343.37	74969	cellular organisms; Archaea; Euryarchaeota; Thermoplasmata; Thermoplasmatales; Ferroplasmaceae; Ferroplasma; Ferroplasma acidiphilum;
TRINITY_DN1631_c0_g1_i3		0	8.01	74969	cellular organisms; Archaea; Euryarchaeota; Thermoplasmata; Thermoplasmatales; Ferroplasmaceae; Ferroplasma; Ferroplasma acidiphilum;
TRINITY_DN1632_c0_g1_i1		0	0	74968	cellular organisms; Archaea; Euryarchaeota; Thermoplasmata; Thermoplasmatales; Ferroplasmaceae; Ferroplasma;
TRINITY_DN1632_c0_g2_i1		0	19.21	74968	cellular organisms; Archaea; Euryarchaeota; Thermoplasmata; Thermoplasmatales; Ferroplasmaceae; Ferroplasma;
TRINITY_DN1632_c0_g3_i1		25.57	146.62	74968	cellular organisms; Archaea; Euryarchaeota; Thermoplasmata; Thermoplasmatales; Ferroplasmaceae; Ferroplasma;
TRINITY_DN1632_c0_g3_i2	TDXH1	2238.86	841.42	74968	cellular organisms; Archaea; Euryarchaeota; Thermoplasmata; Thermoplasmatales; Ferroplasmaceae; Ferroplasma;
TRINITY_DN1632_c0_g3_i3	Y412	1233.86	688.83	74968	cellular organisms; Archaea; Euryarchaeota; Thermoplasmata; Thermoplasmatales; Ferroplasmaceae; Ferroplasma;
TRINITY_DN1632_c0_g3_i4	TDXH1	119.47	112.93	74968	cellular organisms; Archaea; Euryarchaeota; Thermoplasmata; Thermoplasmatales; Ferroplasmaceae; Ferroplasma;
TRINITY_DN1632_c0_g3_i5	TDXH1	132.11	449.86	74968	cellular organisms; Archaea; Euryarchaeota; Thermoplasmata; Thermoplasmatales; Ferroplasmaceae; Ferroplasma;
TRINITY_DN1632_c0_g3_i6	Y412	0	13.44	74968	cellular organisms; Archaea; Euryarchaeota; Thermoplasmata; Thermoplasmatales; Ferroplasmaceae; Ferroplasma;
TRINITY_DN1633_c0_g1_i1	IORA	498.17	305.41	97393	cellular organisms; Archaea; Euryarchaeota; Thermoplasmata; Thermoplasmatales; Ferroplasmaceae; Ferroplasma; Ferroplasma acidarmanus;
TRINITY_DN1633_c0_g1_i2	CBIET	0	2.45	97393	cellular organisms; Archaea; Euryarchaeota; Thermoplasmata; Thermoplasmatales; Ferroplasmaceae; Ferroplasma; Ferroplasma acidarmanus;
TRINITY_DN1634_c0_g1_i1	YDIS	935.9	666.27	74969	cellular organisms; Archaea; Euryarchaeota; Thermoplasmata; Thermoplasmatales; Ferroplasmaceae; Ferroplasma; Ferroplasma acidiphilum;
TRINITY_DN1634_c0_g1_i2	XPT1	2.2	65.53	74969	cellular organisms; Archaea; Euryarchaeota; Thermoplasmata; Thermoplasmatales; Ferroplasmaceae; Ferroplasma; Ferroplasma acidiphilum;
TRINITY_DN1635_c0_g1_i1	SRP54	1068.73	815.93	97393	cellular organisms; Archaea; Euryarchaeota; Thermoplasmata; Thermoplasmatales; Ferroplasmaceae; Ferroplasma; Ferroplasma acidarmanus;
TRINITY_DN1635_c0_g1_i2	GGR	87.05	14.85	97393	cellular organisms; Archaea; Euryarchaeota; Thermoplasmata; Thermoplasmatales; Ferroplasmaceae; Ferroplasma; Ferroplasma acidarmanus;
TRINITY_DN1635_c0_g1_i3	SRP54	0	18.91	74968	cellular organisms; Archaea; Euryarchaeota; Thermoplasmata; Thermoplasmatales; Ferroplasmaceae; Ferroplasma;
TRINITY_DN1635_c0_g1_i4	GGR	9.67	19.06	97393	cellular organisms; Archaea; Euryarchaeota; Thermoplasmata; Thermoplasmatales; Ferroplasmaceae; Ferroplasma; Ferroplasma acidarmanus;
TRINITY_DN1635_c0_g1_i5	YDAP	0	42.18	74969	cellular organisms; Archaea; Euryarchaeota; Thermoplasmata; Thermoplasmatales; Ferroplasmaceae; Ferroplasma; Ferroplasma acidiphilum;
TRINITY_DN1635_c0_g1_i6	GGR	26.22	201.25	97393	cellular organisms; Archaea; Euryarchaeota; Thermoplasmata; Thermoplasmatales; Ferroplasmaceae; Ferroplasma; Ferroplasma acidarmanus;
TRINITY_DN1635_c0_g1_i7		0	56.33	97393	cellular organisms; Archaea; Euryarchaeota; Thermoplasmata; Thermoplasmatales; Ferroplasmaceae; Ferroplasma; Ferroplasma acidarmanus;
TRINITY_DN1635_c0_g1_i8	GGR	15.95	111.35	97393	cellular organisms; Archaea; Euryarchaeota; Thermoplasmata; Thermoplasmatales; Ferroplasmaceae; Ferroplasma; Ferroplasma acidarmanus;
TRINITY_DN1636_c0_g1_i1		0	0	97393	cellular organisms; Archaea; Euryarchaeota; Thermoplasmata; Thermoplasmatales; Ferroplasmaceae; Ferroplasma; Ferroplasma acidarmanus;
TRINITY_DN1636_c0_g2_i1	Y1533	459.89	319.97	74968	cellular organisms; Archaea; Euryarchaeota; Thermoplasmata; Thermoplasmatales; Ferroplasmaceae; Ferroplasma;
TRINITY_DN1636_c0_g2_i2		0	14.1	74968	cellular organisms; Archaea; Euryarchaeota; Thermoplasmata; Thermoplasmatales; Ferroplasmaceae; Ferroplasma;
TRINITY_DN1636_c0_g2_i3	RFCL	0	0	74968	cellular organisms; Archaea; Euryarchaeota; Thermoplasmata; Thermoplasmatales; Ferroplasmaceae; Ferroplasma;
TRINITY_DN1636_c0_g2_i4	RFCL	6.32	27.06	74968	cellular organisms; Archaea; Euryarchaeota; Thermoplasmata; Thermoplasmatales; Ferroplasmaceae; Ferroplasma;
TRINITY_DN1636_c0_g2_i5		0	17.64	74968	cellular organisms; Archaea; Euryarchaeota; Thermoplasmata; Thermoplasmatales; Ferroplasmaceae; Ferroplasma;
TRINITY_DN1636_c0_g2_i6	Y1533	22.7	60.71	74968	cellular organisms; Archaea; Euryarchaeota; Thermoplasmata; Thermoplasmatales; Ferroplasmaceae; Ferroplasma;
TRINITY_DN1637_c0_g1_i1	DPOD1	0	34.41	74968	cellular organisms; Archaea; Euryarchaeota; Thermoplasmata; Thermoplasmatales; Ferroplasmaceae; Ferroplasma;
TRINITY_DN1637_c0_g2_i1	DPOD1	15.24	17.33	97393	cellular organisms; Archaea; Euryarchaeota; Thermoplasmata; Thermoplasmatales; Ferroplasmaceae; Ferroplasma; Ferroplasma acidarmanus;
TRINITY_DN1637_c0_g2_i2	SYFA	209.56	141.79	97393	cellular organisms; Archaea; Euryarchaeota; Thermoplasmata; Thermoplasmatales; Ferroplasmaceae; Ferroplasma; Ferroplasma acidarmanus;
TRINITY_DN1637_c0_g2_i3	SYFA	3.21	6.89	74969	cellular organisms; Archaea; Euryarchaeota; Thermoplasmata; Thermoplasmatales; Ferroplasmaceae; Ferroplasma; Ferroplasma acidiphilum;
TRINITY_DN1638_c0_g1_i1		0	5.19	74969	cellular organisms; Archaea; Euryarchaeota; Thermoplasmata; Thermoplasmatales; Ferroplasmaceae; Ferroplasma; Ferroplasma acidiphilum;
TRINITY_DN1638_c0_g2_i1	ACOB	3166.81	1019.71	74968	cellular organisms; Archaea; Euryarchaeota; Thermoplasmata; Thermoplasmatales; Ferroplasmaceae; Ferroplasma;
TRINITY_DN1638_c0_g2_i2	ODBB	2981.18	856.66	74968	cellular organisms; Archaea; Euryarchaeota; Thermoplasmata; Thermoplasmatales; Ferroplasmaceae; Ferroplasma;
TRINITY_DN1638_c0_g2_i3	THPS	31.45	61.91	74969	cellular organisms; Archaea; Euryarchaeota; Thermoplasmata; Thermoplasmatales; Ferroplasmaceae; Ferroplasma; Ferroplasma acidiphilum;
TRINITY_DN1638_c0_g2_i4	THPS	0	0.35	74969	cellular organisms; Archaea; Euryarchaeota; Thermoplasmata; Thermoplasmatales; Ferroplasmaceae; Ferroplasma; Ferroplasma acidiphilum;
TRINITY_DN1638_c0_g2_i5	ACOB	200.09	252.7	97393	cellular organisms; Archaea; Euryarchaeota; Thermoplasmata; Thermoplasmatales; Ferroplasmaceae; Ferroplasma; Ferroplasma acidarmanus;
TRINITY_DN1638_c0_g2_i6	THPS	1.27	41.93	74969	cellular organisms; Archaea; Euryarchaeota; Thermoplasmata; Thermoplasmatales; Ferroplasmaceae; Ferroplasma; Ferroplasma acidiphilum;
TRINITY_DN1639_c0_g1_i1	ARAT1	12.19	132.73	97393	cellular organisms; Archaea; Euryarchaeota; Thermoplasmata; Thermoplasmatales; Ferroplasmaceae; Ferroplasma; Ferroplasma acidarmanus;
TRINITY_DN1639_c0_g1_i2	IMDH	1309.79	981.62	74969	cellular organisms; Archaea; Euryarchaeota; Thermoplasmata; Thermoplasmatales; Ferroplasmaceae; Ferroplasma; Ferroplasma acidiphilum;
TRINITY_DN164_c0_g1_i1		0	7.67	1855299	cellular organisms; Bacteria; Terrabacteria group; Firmicutes; Clostridia; Clostridiales; Oscillospiraceae; Oscillibacter; Oscillibacter sp. PC13;
TRINITY_DN1640_c0_g1_i1	QUEC	197.33	143.51	97393	cellular organisms; Archaea; Euryarchaeota; Thermoplasmata; Thermoplasmatales; Ferroplasmaceae; Ferroplasma; Ferroplasma acidarmanus;
TRINITY_DN1640_c0_g1_i2	Y545	0.95	16.68	97393	cellular organisms; Archaea; Euryarchaeota; Thermoplasmata; Thermoplasmatales; Ferroplasmaceae; Ferroplasma; Ferroplasma acidarmanus;
TRINITY_DN1641_c0_g1_i1	DHOM	4.07	10.72	74968	cellular organisms; Archaea; Euryarchaeota; Thermoplasmata; Thermoplasmatales; Ferroplasmaceae; Ferroplasma;
TRINITY_DN1641_c0_g1_i2	CYB	5.3	19.25	74969	cellular organisms; Archaea; Euryarchaeota; Thermoplasmata; Thermoplasmatales; Ferroplasmaceae; Ferroplasma; Ferroplasma acidiphilum;
TRINITY_DN1641_c0_g1_i3	P5CR	0	52.99	74969	cellular organisms; Archaea; Euryarchaeota; Thermoplasmata; Thermoplasmatales; Ferroplasmaceae; Ferroplasma; Ferroplasma acidiphilum;
TRINITY_DN1641_c0_g1_i4	P5CR	207.19	131.68	74969	cellular organisms; Archaea; Euryarchaeota; Thermoplasmata; Thermoplasmatales; Ferroplasmaceae; Ferroplasma; Ferroplasma acidiphilum;
TRINITY_DN1641_c0_g1_i5	DHOM	0	5.09	74968	cellular organisms; Archaea; Euryarchaeota; Thermoplasmata; Thermoplasmatales; Ferroplasmaceae; Ferroplasma;
TRINITY_DN1641_c0_g1_i6	P5CR	182.7	87.97	74968	cellular organisms; Archaea; Euryarchaeota; Thermoplasmata; Thermoplasmatales; Ferroplasmaceae; Ferroplasma;
TRINITY_DN1641_c0_g1_i7		0	15.54	74968	cellular organisms; Archaea; Euryarchaeota; Thermoplasmata; Thermoplasmatales; Ferroplasmaceae; Ferroplasma;
TRINITY_DN1641_c0_g2_i1		0	0	74968	cellular organisms; Archaea; Euryarchaeota; Thermoplasmata; Thermoplasmatales; Ferroplasmaceae; Ferroplasma;
TRINITY_DN1642_c10_g1_i1		0	0	0
TRINITY_DN1642_c11_g1_i1		0	0	225849	cellular organisms; Bacteria; Proteobacteria; Gammaproteobacteria; Alteromonadales; Shewanellaceae; Shewanella; Shewanella piezotolerans; Shewanella piezotolerans WP3;
TRINITY_DN1642_c12_g1_i1		0	0	2	cellular organisms; Bacteria;
TRINITY_DN1642_c13_g1_i1		0	0	667019	cellular organisms; Bacteria; Proteobacteria; Betaproteobacteria; Burkholderiales; Comamonadaceae; Curvibacter; Curvibacter putative symbiont of Hydra magnipapillata;
TRINITY_DN1642_c14_g1_i1		0	0	411153	cellular organisms; Bacteria; FCB group; Bacteroidetes/Chlorobi group; Bacteroidetes; Flavobacteriia; Flavobacteriales; Flavobacteriaceae; Gramella; Gramella forsetii;
TRINITY_DN1642_c15_g1_i1		0	0	261391	cellular organisms; Archaea; Euryarchaeota; Thermoplasmata; Thermoplasmatales; unclassified Thermoplasmatales; unclassified Thermoplasmatales (miscellaneous); Thermoplasmatales archaeon Gpl;
TRINITY_DN1642_c16_g1_i1		0	0	0
TRINITY_DN1642_c7_g1_i1	Y1432	6.96	26.1	74968	cellular organisms; Archaea; Euryarchaeota; Thermoplasmata; Thermoplasmatales; Ferroplasmaceae; Ferroplasma;
TRINITY_DN1642_c7_g1_i2	SPT5	8.3	49.09	74968	cellular organisms; Archaea; Euryarchaeota; Thermoplasmata; Thermoplasmatales; Ferroplasmaceae; Ferroplasma;
TRINITY_DN1642_c7_g1_i3	SPT5	743.7	519.14	74968	cellular organisms; Archaea; Euryarchaeota; Thermoplasmata; Thermoplasmatales; Ferroplasmaceae; Ferroplasma;
TRINITY_DN1642_c7_g2_i1		0	0	131567	cellular organisms;
TRINITY_DN1642_c7_g2_i2		244.51	0	1457711	cellular organisms; Archaea; Euryarchaeota; environmental samples; uncultured marine group II/III euryarchaeote AD1000_09_E08;
TRINITY_DN1642_c7_g3_i1	Y1455	80.46	313.36	2301	cellular organisms; Archaea; Euryarchaeota; Thermoplasmata; Thermoplasmatales;
TRINITY_DN1642_c7_g3_i2		126.59	0	1457711	cellular organisms; Archaea; Euryarchaeota; environmental samples; uncultured marine group II/III euryarchaeote AD1000_09_E08;
TRINITY_DN1642_c7_g3_i3		222.93	1247.09	115547	cellular organisms; Archaea; environmental samples; uncultured archaeon;
TRINITY_DN1642_c7_g4_i1		0	32.65	33059	cellular organisms; Bacteria; Proteobacteria; Acidithiobacillia; Acidithiobacillales; Acidithiobacillaceae; Acidithiobacillus; Acidithiobacillus caldus;
TRINITY_DN1642_c8_g1_i1		67.45	0	74968	cellular organisms; Archaea; Euryarchaeota; Thermoplasmata; Thermoplasmatales; Ferroplasmaceae; Ferroplasma;
TRINITY_DN1642_c8_g1_i2		0	0	0
TRINITY_DN1642_c8_g1_i3		0	0	0
TRINITY_DN1642_c8_g1_i4		51.08	0	0
TRINITY_DN1642_c8_g1_i5		0	14.67	2301	cellular organisms; Archaea; Euryarchaeota; Thermoplasmata; Thermoplasmatales;
TRINITY_DN1642_c8_g1_i6		0	0	0
TRINITY_DN1642_c8_g2_i1		0	0	261388	cellular organisms; Archaea; Euryarchaeota; Thermoplasmata; Thermoplasmatales; Ferroplasmaceae; Ferroplasma; environmental samples; Ferroplasma sp. Type II;
TRINITY_DN1642_c8_g2_i2		124.17	0	920	cellular organisms; Bacteria; Proteobacteria; Acidithiobacillia; Acidithiobacillales; Acidithiobacillaceae; Acidithiobacillus; Acidithiobacillus ferrooxidans;
TRINITY_DN1642_c8_g3_i1		0	0	0
TRINITY_DN1642_c8_g4_i1	SODF	0	2.72	28034	cellular organisms; Bacteria; Terrabacteria group; Firmicutes; Clostridia; Clostridiales; Clostridiales incertae sedis; Clostridiales Family XVII. Incertae Sedis; Sulfobacillus; Sulfobacillus thermosulfidooxidans;
TRINITY_DN1642_c8_g5_i1		0	0	0
TRINITY_DN1642_c8_g5_i2		0	405.81	0
TRINITY_DN1642_c8_g6_i1	SODF	13.26	29.69	28034	cellular organisms; Bacteria; Terrabacteria group; Firmicutes; Clostridia; Clostridiales; Clostridiales incertae sedis; Clostridiales Family XVII. Incertae Sedis; Sulfobacillus; Sulfobacillus thermosulfidooxidans;
[truncated: 4,104 more rows]

## Sheet: menCEG
transcript_id	gene_name	S1 abundance (TPM)	S2 abundance (TPM)	Taxonomy ID (NCBI)	Taxonomy lineage (NCBI)
TRINITY_DN1610_c0_g1_i1	MENC	1417.29	801.92	74968	cellular organisms; Archaea; Euryarchaeota; Thermoplasmata; Thermoplasmatales; Ferroplasmaceae; Ferroplasma;
TRINITY_DN1610_c0_g1_i2	MENC	1314.03	709.19	74968	cellular organisms; Archaea; Euryarchaeota; Thermoplasmata; Thermoplasmatales; Ferroplasmaceae; Ferroplasma;
TRINITY_DN1610_c0_g1_i3	MENC	1413.05	797.91	74968	cellular organisms; Archaea; Euryarchaeota; Thermoplasmata; Thermoplasmatales; Ferroplasmaceae; Ferroplasma;
TRINITY_DN1610_c0_g1_i4	MENC	12.2	103.26	74968	cellular organisms; Archaea; Euryarchaeota; Thermoplasmata; Thermoplasmatales; Ferroplasmaceae; Ferroplasma;
TRINITY_DN1610_c0_g1_i5	MENC	48.6	132.21	74968	cellular organisms; Archaea; Euryarchaeota; Thermoplasmata; Thermoplasmatales; Ferroplasmaceae; Ferroplasma;
TRINITY_DN1610_c0_g1_i6	MENC	29.29	0	74968	cellular organisms; Archaea; Euryarchaeota; Thermoplasmata; Thermoplasmatales; Ferroplasmaceae; Ferroplasma;
TRINITY_DN1610_c0_g2_i1	MENC	4.82	89.62	74968	cellular organisms; Archaea; Euryarchaeota; Thermoplasmata; Thermoplasmatales; Ferroplasmaceae; Ferroplasma;
TRINITY_DN1610_c0_g2_i3	MENC	3.16	28.95	74968	cellular organisms; Archaea; Euryarchaeota; Thermoplasmata; Thermoplasmatales; Ferroplasmaceae; Ferroplasma;
TRINITY_DN1610_c0_g2_i5	MENC	1207.61	438.04	74968	cellular organisms; Archaea; Euryarchaeota; Thermoplasmata; Thermoplasmatales; Ferroplasmaceae; Ferroplasma;
sum menC		5450.05	3101.1
TRINITY_DN288_c0_g1_i1	MENC	21.83	64.75	1673428	cellular organisms; Archaea; Euryarchaeota; Thermoplasmata; Thermoplasmatales; Cuniculiplasmataceae; Cuniculiplasma; Cuniculiplasma divulgatum;
TRINITY_DN1268_c0_g1_i1	MENG	207.78	101.94	74968	cellular organisms; Archaea; Euryarchaeota; Thermoplasmata; Thermoplasmatales; Ferroplasmaceae; Ferroplasma;
TRINITY_DN1576_c0_g1_i1	MENE	3.96	42.68	74969	cellular organisms; Archaea; Euryarchaeota; Thermoplasmata; Thermoplasmatales; Ferroplasmaceae; Ferroplasma; Ferroplasma acidiphilum;
TRINITY_DN1576_c0_g1_i2	MENE	3228.36	1695.03	74969	cellular organisms; Archaea; Euryarchaeota; Thermoplasmata; Thermoplasmatales; Ferroplasmaceae; Ferroplasma; Ferroplasma acidiphilum;
sum menE		3232.32	1737.71
sum menCEG		8890.15	4940.75

## Sheet: rib
transcript_id	gene_name	S1 abundance (TPM)	S2 abundance (TPM)	Taxonomy ID (NCBI)	Taxonomy lineage (NCBI)
TRINITY_DN1659_c0_g1_i7	RIBZ	0	16.41	74968	cellular organisms; Archaea; Euryarchaeota; Thermoplasmata; Thermoplasmatales; Ferroplasmaceae; Ferroplasma;
TRINITY_DN808_c0_g4_i1	RIBB	20.11	128.13	2301	cellular organisms; Archaea; Euryarchaeota; Thermoplasmata; Thermoplasmatales;
TRINITY_DN1271_c0_g1_i1	RIBZ	347.39	343.66	74968	cellular organisms; Archaea; Euryarchaeota; Thermoplasmata; Thermoplasmatales; Ferroplasmaceae; Ferroplasma;
TRINITY_DN1353_c0_g1_i1	RIBA	5.16	17.61	74969	cellular organisms; Archaea; Euryarchaeota; Thermoplasmata; Thermoplasmatales; Ferroplasmaceae; Ferroplasma; Ferroplasma acidiphilum;
TRINITY_DN1353_c0_g1_i2	RIBA	236.51	198.7	74969	cellular organisms; Archaea; Euryarchaeota; Thermoplasmata; Thermoplasmatales; Ferroplasmaceae; Ferroplasma; Ferroplasma acidiphilum;
TRINITY_DN1364_c0_g1_i1	RIBL	412.63	257.97	74969	cellular organisms; Archaea; Euryarchaeota; Thermoplasmata; Thermoplasmatales; Ferroplasmaceae; Ferroplasma; Ferroplasma acidiphilum;
sum		1021.8	962.48
TRINITY_DN3604_c0_g1_i1	RIBA	30.69	100.14	1673428	cellular organisms; Archaea; Euryarchaeota; Thermoplasmata; Thermoplasmatales; Cuniculiplasmataceae; Cuniculiplasma; Cuniculiplasma divulgatum;
TRINITY_DN1183_c0_g4_i1	RIBZ	184.6	244.4	1673428	cellular organisms; Archaea; Euryarchaeota; Thermoplasmata; Thermoplasmatales; Cuniculiplasmataceae; Cuniculiplasma; Cuniculiplasma divulgatum;
sum		215.29	344.54

## Sheet: sqr
transcript_id	gene_name	S1 abundance (TPM)	S2 abundance (TPM)	Taxonomy ID (NCBI)	Taxonomy lineage (NCBI)
TRINITY_DN1050_c0_g1_i1	SQRD	10.12	12.86	33059	cellular organisms; Bacteria; Proteobacteria; Acidithiobacillia; Acidithiobacillales; Acidithiobacillaceae; Acidithiobacillus; Acidithiobacillus caldus;
TRINITY_DN1175_c0_g1_i1	SQRD	5.27	15.66	119977	cellular organisms; Bacteria; Proteobacteria; Acidithiobacillia; Acidithiobacillales; Acidithiobacillaceae; Acidithiobacillus;
TRINITY_DN1719_c0_g1_i1	SQRD	18.38	13.08	33059	cellular organisms; Bacteria; Proteobacteria; Acidithiobacillia; Acidithiobacillales; Acidithiobacillaceae; Acidithiobacillus; Acidithiobacillus caldus;
TRINITY_DN2473_c0_g1_i1	SQRD	0	7.61	33059	cellular organisms; Bacteria; Proteobacteria; Acidithiobacillia; Acidithiobacillales; Acidithiobacillaceae; Acidithiobacillus; Acidithiobacillus caldus;
TRINITY_DN2483_c0_g1_i1	SQRD	0	11.77	28034	cellular organisms; Bacteria; Terrabacteria group; Firmicutes; Clostridia; Clostridiales; Clostridiales incertae sedis; Clostridiales Family XVII. Incertae Sedis; Sulfobacillus; Sulfobacillus thermosulfidooxidans;
TRINITY_DN2753_c0_g1_i1	SQRD	0	19.74	33059	cellular organisms; Bacteria; Proteobacteria; Acidithiobacillia; Acidithiobacillales; Acidithiobacillaceae; Acidithiobacillus; Acidithiobacillus caldus;
TRINITY_DN4019_c0_g1_i1	SQRD	28.16	28.75	33059	cellular organisms; Bacteria; Proteobacteria; Acidithiobacillia; Acidithiobacillales; Acidithiobacillaceae; Acidithiobacillus; Acidithiobacillus caldus;
TRINITY_DN428_c0_g2_i1	SQRD	8.41	0	2301	cellular organisms; Archaea; Euryarchaeota; Thermoplasmata; Thermoplasmatales;
TRINITY_DN4415_c0_g1_i1	SQRD	0	13.21	160808	cellular organisms; Bacteria; Proteobacteria; Acidithiobacillia; Acidithiobacillales; Acidithiobacillaceae; Acidithiobacillus; Acidithiobacillus ferrivorans;
TRINITY_DN680_c0_g1_i1	SQRD	0	9.84	920	cellular organisms; Bacteria; Proteobacteria; Acidithiobacillia; Acidithiobacillales; Acidithiobacillaceae; Acidithiobacillus; Acidithiobacillus ferrooxidans;
TRINITY_DN725_c0_g1_i1	SQRD	0	0	33059	cellular organisms; Bacteria; Proteobacteria; Acidithiobacillia; Acidithiobacillales; Acidithiobacillaceae; Acidithiobacillus; Acidithiobacillus caldus;
TRINITY_DN725_c0_g2_i1	SQRD	5.25	11.14	33059	cellular organisms; Bacteria; Proteobacteria; Acidithiobacillia; Acidithiobacillales; Acidithiobacillaceae; Acidithiobacillus; Acidithiobacillus caldus;
TRINITY_DN968_c0_g1_i1	SQRD	53.27	18.88	33059	cellular organisms; Bacteria; Proteobacteria; Acidithiobacillia; Acidithiobacillales; Acidithiobacillaceae; Acidithiobacillus; Acidithiobacillus caldus;
TRINITY_DN968_c0_g1_i2	SQRD	0	15.24	33059	cellular organisms; Bacteria; Proteobacteria; Acidithiobacillia; Acidithiobacillales; Acidithiobacillaceae; Acidithiobacillus; Acidithiobacillus caldus;
TRINITY_DN968_c0_g1_i3	SQRD	0	7.42	33059	cellular organisms; Bacteria; Proteobacteria; Acidithiobacillia; Acidithiobacillales; Acidithiobacillaceae; Acidithiobacillus; Acidithiobacillus caldus;
TRINITY_DN1434_c0_g1_i1	SQRD	60.28	456.11	74968	cellular organisms; Archaea; Euryarchaeota; Thermoplasmata; Thermoplasmatales; Ferroplasmaceae; Ferroplasma;
TRINITY_DN1434_c0_g1_i2	SQRD	16719.8	8053.26	97393	cellular organisms; Archaea; Euryarchaeota; Thermoplasmata; Thermoplasmatales; Ferroplasmaceae; Ferroplasma; Ferroplasma acidarmanus;
	sum	16780.1	8509.37

## Sheet: hdr
transcript_id	gene_name	S1 abundance (TPM)	S2 abundance (TPM)	Taxonomy ID (NCBI)	Taxonomy lineage (NCBI)
TRINITY_DN1047_c0_g1_i1	HDRA	0	14.69	33059	cellular organisms; Bacteria; Proteobacteria; Acidithiobacillia; Acidithiobacillales; Acidithiobacillaceae; Acidithiobacillus; Acidithiobacillus caldus;
TRINITY_DN1105_c0_g1_i1	HDRB2	6.98	9.26	33059	cellular organisms; Bacteria; Proteobacteria; Acidithiobacillia; Acidithiobacillales; Acidithiobacillaceae; Acidithiobacillus; Acidithiobacillus caldus;
TRINITY_DN1105_c0_g1_i2	HDRB2	0	4.4	2	cellular organisms; Bacteria;
TRINITY_DN1105_c0_g2_i1	HDRB1	9.61	4.21	119977	cellular organisms; Bacteria; Proteobacteria; Acidithiobacillia; Acidithiobacillales; Acidithiobacillaceae; Acidithiobacillus;
TRINITY_DN1688_c0_g1_i4	HDRB	1054.68	567.78	74969	cellular organisms; Archaea; Euryarchaeota; Thermoplasmata; Thermoplasmatales; Ferroplasmaceae; Ferroplasma; Ferroplasma acidiphilum;
TRINITY_DN1754_c0_g1_i1	HDRA	3.2	8.68	119977	cellular organisms; Bacteria; Proteobacteria; Acidithiobacillia; Acidithiobacillales; Acidithiobacillaceae; Acidithiobacillus;
TRINITY_DN1795_c0_g1_i1	HDRB1	6.9	7.16	33059	cellular organisms; Bacteria; Proteobacteria; Acidithiobacillia; Acidithiobacillales; Acidithiobacillaceae; Acidithiobacillus; Acidithiobacillus caldus;
TRINITY_DN2884_c0_g1_i1	HDRA	23.71	11.02	33059	cellular organisms; Bacteria; Proteobacteria; Acidithiobacillia; Acidithiobacillales; Acidithiobacillaceae; Acidithiobacillus; Acidithiobacillus caldus;
TRINITY_DN4107_c0_g1_i1	HDRB	29.57	15.13	33059	cellular organisms; Bacteria; Proteobacteria; Acidithiobacillia; Acidithiobacillales; Acidithiobacillaceae; Acidithiobacillus; Acidithiobacillus caldus;
TRINITY_DN669_c0_g1_i1	HDRC2	33.79	3.56	930	cellular organisms; Bacteria; Proteobacteria; Acidithiobacillia; Acidithiobacillales; Acidithiobacillaceae; Acidithiobacillus; Acidithiobacillus thiooxidans;

## Sheet: tetH
transcript_id	gene_name	S1 abundance (TPM)	S2 abundance (TPM)	Taxonomy ID (NCBI)	Taxonomy lineage (NCBI)
TRINITY_DN2004_c0_g1_i1	tetH	0	12.48	33059	cellular organisms; Bacteria; Proteobacteria; Acidithiobacillia; Acidithiobacillales; Acidithiobacillaceae; Acidithiobacillus; Acidithiobacillus caldus;

## Sheet: sor
transcript_id	gene_name	S1 abundance (TPM)	S2 abundance (TPM)	Taxonomy ID (NCBI)	Taxonomy lineage (NCBI)
TRINITY_DN3271_c0_g1_i1	SOR	11.64	6.2	33059	cellular organisms; Bacteria; Proteobacteria; Acidithiobacillia; Acidithiobacillales; Acidithiobacillaceae; Acidithiobacillus; Acidithiobacillus caldus;
TRINITY_DN3097_c0_g1_i1	SOR	0	10.07	33059	cellular organisms; Bacteria; Proteobacteria; Acidithiobacillia; Acidithiobacillales; Acidithiobacillaceae; Acidithiobacillus; Acidithiobacillus caldus;

## Sheet: sat
transcript_id	gene_name	S1 abundance (TPM)	S2 abundance (TPM)	Taxonomy ID (NCBI)	Taxonomy lineage (NCBI)
TRINITY_DN1705_c0_g1_i1	SAT	0	7.03	179	cellular organisms; Bacteria; Nitrospirae; Nitrospira; Nitrospirales; Nitrospiraceae; Leptospirillum;
TRINITY_DN4043_c0_g1_i1	SAT	0	10.73	179	cellular organisms; Bacteria; Nitrospirae; Nitrospira; Nitrospirales; Nitrospiraceae; Leptospirillum;

## Sheet: sox
transcript_id	gene_name	S1 abundance (TPM)	S2 abundance (TPM)	Taxonomy ID (NCBI)	Taxonomy lineage (NCBI)
TRINITY_DN538_c0_g1_i1	SOXA	8.75	6.84	33059	cellular organisms; Bacteria; Proteobacteria; Acidithiobacillia; Acidithiobacillales; Acidithiobacillaceae; Acidithiobacillus; Acidithiobacillus caldus;
TRINITY_DN538_c0_g2_i1	SOXA	0	7.08	33059	cellular organisms; Bacteria; Proteobacteria; Acidithiobacillia; Acidithiobacillales; Acidithiobacillaceae; Acidithiobacillus; Acidithiobacillus caldus;
